# Supplementary material for: Differential Stress Transcriptome Landscape of Historic and Recently Emerged Hypervirulent Strains of Clostridium difficile Strains Determined Using RNA-seq
Source: PLoS One. 2013 Nov 7;8(11):e78489. doi: 10.1371/journal.pone.0078489 (PMC3820578; doi:10.1371/journal.pone.0078489)
Supplement: File S1 — Details of primers used for qPCR and comparison of qPCR and RNA-seq data for select genes. (XLSX) [file pone.0078489.s001.xlsx]

## Sheet: qPCR primers
Details of qPCR primers used in this study
Target Gene	Primer name	Primer sequence
CD0022	CD0022F primer	5'-TGGAACCAGATGACAAAGGG-3'
CD0022	CD0022R primer	5'-TCCTCTACCTTGTGTCATTGC-3'
CD0116	CD0116F primer	5'-GAGGAAATGGAGACTACAGAACTC-3'
CD0116	CD0116R primer	5'-CTGCAACGTCAAAAGCTTCC-3'
CD0118	CD0118F primer	5'-AGTAATATGTGCAGGCTTCGG-3'
CD0118	CD0118R primer	5'-CTTTTCCTTCTAGCATTCCTGC-3'
CD3232	CD3232F primer	5'-GAATGAAGAGATGGCTGAATATGG-3'
CD3232	CD3232R primer	5'-TCATTACCTAAAAGACCTTCCTCTATAG-3'
CD3664	CD3664F primer	5'-GAATGCAAGGATTACAAGGATCAG-3'
CD3664	CD3664R primer	5'-CCTCAACTGGAAATAACTCTGGAG-3'

## Sheet: QPCR-RNA-Seq comparison
Comparison of qRT-PCR and RNA-Seq fold change data for select genes
NCBI Locus Tag	CD630 qRT-PCR fold change	CD630 RNA-Seq log2 fold change	QCD_32g58 qRT-PCR fold change	QCD_32g58 RNA-Seq log2 fold change	CD196 qRT-PCR fold change	CD196 RNA-Seq fold change	R20291 qRT-PCR fold change	R20291 RNA-Seq log2 fold change
CD0022	64.56	5.00728	20.93	4.24678	21.33	3.43457	16.81	3.82329
CD0116	20.84	4.95266	34.88	4.22617	38.04	4.52384	30.33	2.18373
CD0118	16.97	5.94406	29.67	4.42713	7.16	4.3818	27.21	2.17666
CD3232	507.12	9.7337	241.88	8.81632	140.28	7.54317	157.49	NA
CD3664	8.32	3.42847	7.21	3.22746	6.72	2.7973	6.87	NA
