# Supplementary material for: Differential Stress Transcriptome Landscape of Historic and Recently Emerged Hypervirulent Strains of Clostridium difficile Strains Determined Using RNA-seq
Source: PLoS One. 2013 Nov 7;8(11):e78489. doi: 10.1371/journal.pone.0078489 (PMC3820578; doi:10.1371/journal.pone.0078489)
Supplement: File S3 — Details of differentially expressed genes during osmotic shock. Data for strains QCD-32g58, R20291, CD196 and CD630 are given in separate worksheets named after these strains. (XLSX) [file pone.0078489.s003.xlsx]

## Sheet: QCD_32g58
Differentially expressed genes in strain C. difficile QCD_32g58 during osmotoc shock
PATRIC_Locus	RefSeq_Locus	Start	End	Gene length	Strand	Gene product	FID	type	Ctrl	Salt	log2(fold_change)	test_stat	p_value	q_value
VBICloDif104613_1053	CdifQ_04002195	2059039	2060472	1434	+	Ethanolamine utilization protein EutA	29136602	core	1.56399	914.79	9.19207	-18.3195	0	0
VBICloDif104613_1065	CdifQ_04002206	2068563	2069114	552	+	Ethanolamine utilization protein similar to PduT	29136626	core	0.420291	233.038	9.11496	-4.52741	5.97119e-06	5.54014e-05
VBICloDif104613_1061	CdifQ_04002202	2066115	2066876	762	+	ATP:Cob(I)alamin adenosyltransferase (EC 2.5.1.17), ethanolamine utilization	29136618	core	1.14252	540.927	8.88707	-11.0094	0	0
VBICloDif104613_1059	CdifQ_04002200	2064137	2065606	1470	+	Acetaldehyde dehydrogenase, ethanolamine utilization cluster	29136614	core	8.16164	2818.22	8.43171	-22.1565	0	0
VBICloDif104613_1058	CdifQ_04002199	2063433	2064134	702	+	Ethanolamine utilization polyhedral-body-like protein EutM	29136612	core	2.38366	804.357	8.39852	-15.14	0	0
VBICloDif104613_1055	CdifQ_04002197	2061867	2062748	882	+	Ethanolamine ammonia-lyase light chain (EC 4.3.1.7)	29136606	core	5.14225	1647.23	8.32342	-19.5173	0	0
VBICloDif104613_1054	CdifQ_04002196	2060490	2061854	1365	+	Ethanolamine ammonia-lyase heavy chain (EC 4.3.1.7)	29136604	core	12.366	3537.29	8.16013	-22.1312	0	0
VBICloDif104613_1439	CdifQ_04002583	2413571	2414578	1008	-	Anaerobic sulfite reductase subunit A	29137378	core	0.665955	182.67	8.0996	-9.98633	0	0
VBICloDif104613_1436	CdifQ_04002580	2411859	2412767	909	-	Anaerobic sulfite reductase subunit C (EC 1.8.1.-)	29137372	core	1.22681	304.97	7.95761	-12.0737	0	0
VBICloDif104613_1063	CdifQ_04002204	2067560	2068285	726	+	Protein clustered with ethanolamine utilization	29136622	core	3.58283	886.652	7.95113	-16.7702	0	0
VBICloDif104613_1060	CdifQ_04002201	2065701	2065988	288	+	Ethanolamine utilization protein similar to PduA/PduJ	29136616	core	69.952	14554.8	7.70091	-19.631	0	0
VBICloDif104613_1435	CdifQ_04002579	2410964	2411740	777	-	Formate efflux transporter (TC 2.A.44 family)	29137370	core	1.96818	384.033	7.60823	-13.7204	0	0
VBICloDif104613_1066	CdifQ_04002207	2069126	2070217	1092	+	Ethanolamine permease	29136628	core	8.49516	1610.21	7.56639	-19.6478	0	0
VBICloDif104613_1057	CdifQ_04002198	2062970	2063422	453	+	Ethanolamine utilization polyhedral-body-like protein EutL	29136610	core	14.6034	2222.43	7.24969	-17.1662	0	0
VBICloDif104613_1064	CdifQ_04002205	2068298	2068570	273	+	Ethanolamine utilization polyhedral-body-like protein EutN	29136624	core	0.995276	151.014	7.24537	-2.66247	0.00775685	0.026343
VBICloDif104613_1062	CdifQ_04002203	2066889	2067518	630	+	Ethanolamine utilization protein similar to PduL	29136620	core	9.62999	1450.88	7.23518	-17.3083	0	0
VBICloDif104613_1438	CdifQ_04002582	2412935	2413570	636	-	Anaerobic sulfite reductase subunit B	29137376	core	0.957446	141.422	7.2066	-7.26407	3.75699e-13	1.3581e-11
VBICloDif104613_1067	CdifQ_04002208	2070219	2070659	441	+	Ethanolamine utilization protein EutQ	29136630	core	3.54088	488.658	7.10857	-10.7966	0	0
VBICloDif104613_1186	CdifQ_04002330	2175371	2176225	855	+	ABC transporter, ATP-binding protein	29136869	core	52.2196	2554.92	5.61254	-17.5257	0	0
VBICloDif104613_4089	CdifQ_04000998	983149	984630	1482	+	L-proline glycine betaine binding ABC transporter protein ProX (TC 3.A.1.12.1) / Osmotic adaptation	29134192	core	55.8055	2616.05	5.55084	-18.6051	0	0
VBICloDif104613_1187	CdifQ_04002331	2176225	2176863	639	+	putative ABC transporter, permease protein	29136871	core	0.314824	14.4718	5.52256	-3.61728	0.00029771	0.001701
VBICloDif104613_4088	CdifQ_04000997	981953	983089	1137	+	glycine betaine/L-proline transport, ATP-binding protein	29134190	core	122.421	5235.93	5.41852	-18.7429	0	0
VBICloDif104613_1185	CdifQ_04002329	2174991	2175365	375	+	Transcriptional regulator, GntR family	29136867	core	216.14	7344.08	5.08654	-16.3017	0	0
VBICloDif104613_4006	CdifQ_04000914	904843	905928	1086	+	Homocitrate synthase (EC 2.3.3.14)	29134024	core	32.9127	1049.25	4.99457	-15.3918	0	0
VBICloDif104613_4009	CdifQ_04000917	907901	908896	996	+	Isocitrate dehydrogenase [NAD] (EC 1.1.1.41)	29134030	core	40.6897	1270.39	4.96446	-15.3364	0	0
VBICloDif104613_1046	CdifQ_04002188	2054600	2054926	327	+	Alcohol dehydrogenase (EC 1.1.1.1)	29136588	unique	28.7579	877.187	4.93086	-11.7155	0	0
VBICloDif104613_4008	CdifQ_04000916	907508	907879	372	+	Aconitate hydratase (EC 4.2.1.3)	29134028	unique	10.2055	302.378	4.88893	-10.1025	0	0
VBICloDif104613_1049	CdifQ_04002191	2055968	2056330	363	+	Ethanolamine utilization protein similar to PduU	29136594	core	6.5301	185.923	4.83146	-8.42118	0	0
VBICloDif104613_1911	CdifQ_04003064	2863199	2864608	1410	-	Agmatine/putrescine antiporter, associated with agmatine catabolism	29138330	shared	66.8365	1865.26	4.8026	-16.7058	0	0
VBICloDif104613_0428	CdifQ_04001557	1494299	1494934	636	-	Nicotinamidase (EC 3.5.1.19)	29135320	core	1.18204	32.674	4.78879	-5.68513	1.30714e-08	2.32798e-07
VBICloDif104613_1050	CdifQ_04002192	2056327	2056776	450	+	Ethanolamine utilization protein similar to PduV	29136596	core	39.8266	970.943	4.60758	-12.3991	0	0
VBICloDif104613_1047	CdifQ_04002189	2055030	2055479	450	+	Alcohol dehydrogenase (EC 1.1.1.1)	29136590	core	40.182	955.422	4.57152	-12.3259	0	0
VBICloDif104613_4007	CdifQ_04000915	905953	907536	1584	+	Aconitate hydratase (EC 4.2.1.3)	29134026	core	84.5751	1770.71	4.38795	-15.8241	0	0
VBICloDif104613_1912	CdifQ_04003065	2864660	2865799	1140	-	cobalt dependent X-Pro dipeptidase	29138332	shared	72.244	1427.26	4.30423	-14.8914	0	0
VBICloDif104613_2319	CdifQ_04003476	3312789	3313232	444	-	FIG00513402: hypothetical protein	29139153	core	10.3557	197.385	4.25252	-9.27952	0	0
VBICloDif104613_1910	CdifQ_04003063	2861720	2863015	1296	-	FIG00518654: hypothetical protein	29138328	shared	16.3801	304.142	4.21473	-12.2552	0	0
VBICloDif104613_1953	CdifQ_04003106	2905787	2906656	870	+	Transcriptional regulator of rhamnose utilization, AraC family	29138414	core	0.433968	8.03811	4.2112	-3.30209	0.000959687	0.00461029
VBICloDif104613_0411	CdifQ_04001540	1477062	1478282	1221	+	Mn2+/Fe2+ transporter, NRAMP family	29135286	core	19.6836	355.71	4.17564	-12.3303	0	0
VBICloDif104613_2176	CdifQ_04003332	3158933	3159163	231	-	D-alanine--poly(phosphoribitol) ligase subunit 2 (EC 6.1.1.13)	29138866	core	37.6873	660.854	4.13218	-7.30413	2.7911e-13	1.03983e-11
VBICloDif104613_0410	CdifQ_04001539	1476242	1477033	792	+	Lactam utilization protein LamB	29135284	core	24.1595	403.201	4.06084	-11.4408	0	0
VBICloDif104613_0412	CdifQ_04001541	1478302	1478997	696	+	Allophanate hydrolase 2 subunit 1 (EC 3.5.1.54)	29135288	core	11.9974	197.872	4.04378	-10.1137	0	0
VBICloDif104613_0293		1370923	1371705	783	-	Predicted membrane-associated metal-binding protein	29135047	core	1.10188	17.0352	3.95049	-4.80087	1.57981e-06	1.68652e-05
VBICloDif104613_2401	CdifQ_04003557	3407054	3408598	1545	+	putative transcription antiterminator	29139317	core	0.542284	8.09605	3.9001	-5.26076	1.43461e-07	2.046e-06
VBICloDif104613_1771	CdifQ_04002920	2719951	2720841	891	+	FIG00518533: hypothetical protein	29138048	core	0.192848	2.82182	3.87109	-2.47357	0.013377	0.0409727
VBICloDif104613_1465	CdifQ_04002611	2437482	2437838	357	+	FIG00513650: hypothetical protein	29137432	core	13.552	196.227	3.85595	-8.10522	4.44089e-16	2.22105e-14
VBICloDif104613_0480	CdifQ_04001609	1546910	1547311	402	+	Antiholin-like protein LrgA	29135426	core	12.8225	181.252	3.82125	-8.46071	0	0
VBICloDif104613_1080	CdifQ_04002221	2083719	2084090	372	-	FIG00513987: hypothetical protein	29136656	core	22.7704	305.066	3.74389	-7.93082	2.22045e-15	1.02618e-13
VBICloDif104613_1398	CdifQ_04002541	2373005	2373826	822	-	Histidinol-phosphatase (EC 3.1.3.15)	29137296	core	0.365464	4.5225	3.62932	-2.66643	0.00766612	0.0261091
VBICloDif104613_2129	CdifQ_04003286	3108064	3108372	309	+	FIG00516231: hypothetical protein	29138772	core	2.7046	32.0695	3.56771	-2.90718	0.00364701	0.0141351
VBICloDif104613_1489	CdifQ_04002636	2460696	2461613	918	-	1-phosphofructokinase (EC 2.7.1.56)	29137480	core	74.2029	859.193	3.53344	-11.848	0	0
VBICloDif104613_0413	CdifQ_04001542	1479027	1480013	987	+	Allophanate hydrolase 2 subunit 2 (EC 3.5.1.54)	29135290	core	87.7076	1004.23	3.51724	-12.3079	0	0
VBICloDif104613_0608	CdifQ_04001742	1667024	1667233	210	+	FIG00517193: hypothetical protein	29135688	shared	42.7784	462.149	3.4334	-4.6043	4.13856e-06	4.0293e-05
VBICloDif104613_1069	CdifQ_04002210	2072107	2073282	1176	+	putative peptidase( EC:3.5.1.14 )	29136634	shared	6.46291	69.3296	3.42321	-8.62057	0	0
VBICloDif104613_3653	CdifQ_04000559	530961	531482	522	+	Chemotaxis protein CheC -- inhibitor of MCP methylation	29133306	core	1.38109	14.7495	3.41679	-3.52176	0.000428685	0.00232215
VBICloDif104613_1983	CdifQ_04003136	2936715	2937791	1077	+	L-threonine 3-O-phosphate decarboxylase (EC 4.1.1.81)	29138474	core	3.7056	38.6405	3.38233	-7.19183	6.39266e-13	2.26598e-11
VBICloDif104613_3309	CdifQ_04000199	187277	187615	339	-	Cyclopropane-fatty-acyl-phospholipid synthase (EC 2.1.1.79)	29132604	unique	5.56077	57.2887	3.36489	-4.93277	8.10713e-07	9.27873e-06
VBICloDif104613_1366	CdifQ_04002508	2341433	2343025	1593	-	Hydroxylamine reductase (EC 1.7.-.-)	29137231	core	50.2887	501.568	3.31814	-11.6141	0	0
VBICloDif104613_1600	CdifQ_04002750	2564768	2565790	1023	-	FIG00512864: hypothetical protein	29137703	core	7.09297	68.8722	3.27946	-7.5454	4.50751e-14	1.78879e-12
VBICloDif104613_3421	CdifQ_04000315	296333	296725	393	-	Predicted transcriptional regulator	29132829	core	5.0025	48.1291	3.26619	-5.21523	1.83593e-07	2.52943e-06
VBICloDif104613_2709	CdifQ_04003871	3715415	3715693	279	-	FIG00524717: hypothetical protein	29139935	core	54.1598	513.83	3.246	-6.5772	4.79399e-11	1.22398e-09
VBICloDif104613_1890	CdifQ_04003044	2842829	2843401	573	+	FIG00521363: hypothetical protein	29138288	core	2.58819	23.9925	3.21257	-4.96662	6.81289e-07	7.97239e-06
VBICloDif104613_0940	CdifQ_04002080	1950388	1950930	543	+	Transcriptional regulator, LysR family	29136370	core	68.6446	630.984	3.20038	-9.60311	0	0
VBICloDif104613_1413	CdifQ_04002558	2389792	2390760	969	-	Protein of unknown function UPF0118	29137326	core	3.37315	30.724	3.1872	-6.9634	3.32157e-12	1.05452e-10
VBICloDif104613_2718	CdifQ_04003880	3724742	3725065	324	+	Transcriptional regulator, HxlR family	29139953	core	32.2411	291.807	3.17804	-6.53099	6.53357e-11	1.63384e-09
VBICloDif104613_0552	CdifQ_04001687	1612313	1613299	987	+	Proposed peptidoglycan lipid II flippase MurJ	29135574	core	7.08551	63.8683	3.17216	-7.50807	5.9952e-14	2.32856e-12
VBICloDif104613_2505	CdifQ_04003663	3512800	3513162	363	+	Transcriptional regulator, HxlR family	29139525	shared	13.2788	116.237	3.12987	-6.21654	5.08252e-10	1.11116e-08
VBICloDif104613_2175	CdifQ_04003331	3157931	3158716	786	-	DeoR-family transcriptional regulator	29138864	core	16.0912	134.567	3.06398	-7.38421	1.53433e-13	5.77508e-12
VBICloDif104613_0609	CdifQ_04001743	1667373	1667939	567	-	uncharacterized protein homolog YKRK B. subtilis	29135690	core	2.237	18.6999	3.06339	-4.54417	5.51524e-06	5.18233e-05
VBICloDif104613_3756	CdifQ_04000659	640810	641040	231	+	Energy conserving hydrogenase Eha associated polyferredoxin	29133513	core	63.2777	528.503	3.06214	-6.45158	1.10689e-10	2.70093e-09
VBICloDif104613_1051	CdifQ_04002193	2056878	2057453	576	+	Ethanolamine two-component response regulator	29136598	core	86.1441	709.756	3.0425	-9.56692	0	0
VBICloDif104613_3757	CdifQ_04000660	641033	641614	582	+	FIG00517005: hypothetical protein	29133515	core	1.95399	15.9322	3.02744	-4.12711	3.6735e-05	0.000273156
VBICloDif104613_0196	CdifQ_04001324	1283297	1283776	480	-	putative acetyltransferase	29134850	core	32.9708	263.384	2.99791	-6.99798	2.59681e-12	8.39343e-11
VBICloDif104613_0549	CdifQ_04001684	1608745	1609920	1176	-	FIG00512788: hypothetical protein	29135568	core	394.783	3133.06	2.98844	-11.5552	0	0
VBICloDif104613_0715	CdifQ_04001854	1752818	1753570	753	+	FIG00513720: hypothetical protein	29135908	core	0.671082	5.2987	2.98108	-2.91197	0.00359155	0.0139497
VBICloDif104613_0985	CdifQ_04002125	1994463	1995659	1197	+	Chorismate mutase I (EC 5.4.99.5) / Prephenate dehydratase (EC 4.2.1.51)	29136464	core	6.78624	53.1687	2.96989	-6.99669	2.62079e-12	8.39343e-11
VBICloDif104613_1900	CdifQ_04003053	2851999	2852256	258	-	Cell division protein YlmG/Ycf19 (putative), YggT family	29138308	core	58.1703	451.818	2.95739	-5.85842	4.67297e-09	9.12353e-08
VBICloDif104613_3635	CdifQ_04000540	510539	511717	1179	+	FIG00519258: hypothetical protein	29133270	core	682.065	5178.1	2.92444	-11.1188	0	0
VBICloDif104613_0861	CdifQ_04002001	1883502	1884188	687	-	5'-nucleotidase YjjG (EC 3.1.3.5)	29136205	core	1.68407	12.7114	2.9161	-4.20291	2.63508e-05	0.000203828
VBICloDif104613_0201	CdifQ_04001329	1288027	1288902	876	+	FIG00520628: hypothetical protein	29134860	core	12.6511	93.8558	2.89118	-6.79021	1.11973e-11	3.25927e-10
VBICloDif104613_2843	CdifQ_04003995	3849796	3850257	462	-	Inosine-5'-monophosphate dehydrogenase (EC 1.1.1.205)	29140209	core	19.8286	143.51	2.8555	-6.80352	1.02094e-11	3.00601e-10
VBICloDif104613_3586	CdifQ_04000488	464549	464743	195	-	Mobile element protein	29133170	shared	93.2272	671.912	2.84945	-2.91358	0.00357308	0.0138928
VBICloDif104613_1226	CdifQ_04002366	2205695	2206258	564	-	FIG00512796: hypothetical protein	29136949	core	14.0211	100.914	2.84745	-6.19158	5.95624e-10	1.29442e-08
VBICloDif104613_3053	CdifQ_04004208	4043643	4045631	1989	-	FIG00516621: hypothetical protein	29140636	core	0.337697	2.42283	2.8429	-3.38873	0.000702177	0.0035599
VBICloDif104613_0197	CdifQ_04001325	1283849	1284289	441	-	Spermine/spermidine acetyltransferase (EC 2.3.1.57)	29134852	core	6.811	48.4956	2.83191	-4.84142	1.28911e-06	1.42192e-05
VBICloDif104613_1070	CdifQ_04002211	2073317	2074855	1539	+	Aminobenzoyl-glutamate transport protein	29136636	shared	12.0809	84.195	2.80101	-7.96471	1.55431e-15	7.36986e-14
VBICloDif104613_1142	CdifQ_04002284	2135816	2136169	354	-	Hydroxymethylpyrimidine ABC transporter, transmembrane component	29136781	core	6.16694	42.6553	2.7901	-4.5129	6.39482e-06	5.91076e-05
VBICloDif104613_0185	CdifQ_04001313	1273736	1274806	1071	+	Endopeptidase similar to E. coli YgjD	29134828	core	2.10027	14.5232	2.78971	-5.4303	5.62596e-08	8.52298e-07
VBICloDif104613_1599	CdifQ_04002749	2564314	2564622	309	+	FIG00517411: hypothetical protein	29137701	core	4.324	29.8716	2.78833	-2.99457	0.00274829	0.0111737
VBICloDif104613_3895	CdifQ_04000802	797709	798806	1098	-	FIG00522098: hypothetical protein	29133797	core	18.6732	128.636	2.78425	-7.89838	2.88658e-15	1.31736e-13
VBICloDif104613_0894	CdifQ_04002035	1909653	1910081	429	+	Ferredoxin	29136274	core	2.03306	13.9783	2.78147	-2.9083	0.00363397	0.0140995
VBICloDif104613_2658	CdifQ_04003822	3671557	3671874	318	-	FIG00514650: hypothetical protein	29139832	core	6.19252	42.3376	2.77334	-3.78673	0.00015264	0.0009625
VBICloDif104613_0448	CdifQ_04001577	1515607	1516014	408	-	Multi antimicrobial extrusion protein (Na(+)/drug antiporter), MATE family of MDR efflux pumps	29135360	unique	1.76132	11.761	2.73929	-2.64836	0.00808841	0.0271423
VBICloDif104613_4164	CdifQ_04001070	1065239	1065745	507	-	putative phage-related protein	29134345	shared	2.72674	18.1914	2.73801	-4.09719	4.18202e-05	0.000304154
VBICloDif104613_4090	CdifQ_04000999	984964	985830	867	+	Cobalt-zinc-cadmium resistance protein	29134194	core	0.873707	5.74906	2.71811	-3.20526	0.0013494	0.00609021
VBICloDif104613_0683	CdifQ_04001822	1727931	1728839	909	+	Cysteine synthase (EC 2.5.1.47)	29135843	core	1898.46	12335.2	2.69988	-9.81149	0	0
VBICloDif104613_0386	CdifQ_04001514	1455173	1455595	423	+	Phage-like element PBSX protein xkdP	29135236	core	1.94601	12.5879	2.69344	-2.69483	0.00704238	0.0245107
VBICloDif104613_0429	CdifQ_04001558	1495014	1495745	732	-	Glycerophosphoryl diester phosphodiesterase (EC 3.1.4.46)	29135322	core	0.82988	5.36544	2.69272	-2.70232	0.00688566	0.0241262
VBICloDif104613_3315	CdifQ_04000204	192134	193267	1134	+	Regulatory sensor-transducer, BlaR1/MecR1 family	29132616	core	1.24889	7.97502	2.67484	-4.48571	7.2673e-06	6.56755e-05
VBICloDif104613_1071	CdifQ_04002212	2074887	2076089	1203	+	Putative aminotransferase	29136638	shared	10.2673	65.4499	2.67233	-7.08758	1.36491e-12	4.60008e-11
VBICloDif104613_4170	CdifQ_04001076	1068227	1068601	375	-	FIG00515535: hypothetical protein	29134357	shared	39.4782	250.614	2.66634	-5.64825	1.62087e-08	2.7783e-07
VBICloDif104613_0553	CdifQ_04001688	1613343	1613858	516	+	Proposed peptidoglycan lipid II flippase MurJ	29135576	unique	6.42581	40.7791	2.66588	-5.48184	4.20916e-08	6.63642e-07
VBICloDif104613_1235	CdifQ_04002375	2213774	2214151	378	-	Transcriptional regulator, MecI family	29136967	core	5.75008	36.294	2.65808	-3.95842	7.54481e-05	0.00052369
VBICloDif104613_3634	CdifQ_04000539	509819	510313	495	+	FIG00519121: hypothetical protein	29133268	core	2.98179	18.7803	2.65497	-3.9139	9.08172e-05	0.000614026
VBICloDif104613_1367	CdifQ_04002509	2343085	2343810	726	-	Ferredoxin 3 fused to uncharacterized domain	29137233	core	21.7263	136.23	2.64853	-6.9969	2.6168e-12	8.39343e-11
VBICloDif104613_3112		4097372	4097623	252	-	Protein YidD	29140762	core	18.1264	113.061	2.64094	-4.25068	2.13123e-05	0.000168422
VBICloDif104613_3905	CdifQ_04000812	807673	808452	780	+	diguanylate cyclase/phosphodiesterase (GGDEF & EAL domains) with PAS/PAC sensor(s)	29133819	unique	13.1124	80.9069	2.62534	-6.61338	3.75651e-11	9.72695e-10
VBICloDif104613_2610	CdifQ_04003772	3620601	3621137	537	+	no significant homology	29139735	core	27.3134	165.144	2.59604	-5.95755	2.56044e-09	5.19343e-08
VBICloDif104613_1701	CdifQ_04002850	2653649	2654044	396	-	FIG00516337: hypothetical protein	29137906	unique	1.84494	11.124	2.59204	-2.44119	0.014639	0.0438809
VBICloDif104613_2136	CdifQ_04003293	3115296	3115613	318	-	Mobile element protein	29138786	shared	6.35457	37.6307	2.56604	-3.54963	0.000385767	0.00210529
VBICloDif104613_3006	CdifQ_04004157	4002047	4002430	384	-	Metallo-dependent hydrolases, subgroup B	29140542	unique	8.41268	49.176	2.54732	-4.43509	9.20359e-06	8.0581e-05
VBICloDif104613_3083	CdifQ_04004238	4072766	4073758	993	+	DNA replication protein DnaC	29140696	core	7.20844	41.9776	2.54186	-5.73994	9.47082e-09	1.76418e-07
VBICloDif104613_3616	CdifQ_04000521	490071	490886	816	-	FIG00515528: hypothetical protein	29133232	core	0.84774	4.92005	2.53698	-2.91495	0.00355745	0.0138467
VBICloDif104613_1107	CdifQ_04002250	2107224	2107781	558	-	two-component sensor histidine kinase	29136710	core	3.88673	22.2294	2.51584	-4.28746	1.80725e-05	0.000145979
VBICloDif104613_0722	CdifQ_04001861	1762273	1763214	942	+	Vancomycin Teicoplanin A-type resistance protein VanA / D-alanine--D-alanine ligase (EC 6.3.2.4)	29135922	core	0.980634	5.59708	2.51289	-3.31111	0.000929254	0.00451158
VBICloDif104613_1796	CdifQ_04002946	2743704	2744522	819	-	FIG00520936: hypothetical protein	29138099	core	1.96875	11.044	2.48792	-4.29528	1.74472e-05	0.00014187
VBICloDif104613_1182	CdifQ_04002326	2170975	2173569	2595	-	ClpB protein	29136861	core	60.4531	336.623	2.47725	-9.42782	0	0
VBICloDif104613_3037	CdifQ_04004191	4031366	4032277	912	+	Cobalt-zinc-cadmium resistance protein	29140604	shared	4.16412	23.0312	2.4675	-5.45023	5.03042e-08	7.71683e-07
VBICloDif104613_0659	CdifQ_04001796	1707309	1708310	1002	+	putative two-component histidine kinase	29135793	core	4.69677	25.8595	2.46095	-5.53217	3.16285e-08	5.08704e-07
VBICloDif104613_0298	CdifQ_04001429	1375876	1376310	435	-	AraC-family transcriptional regulator	29135057	core	7.78622	42.8254	2.45947	-4.81997	1.43581e-06	1.56481e-05
VBICloDif104613_2249	CdifQ_04003405	3239893	3240444	552	-	CRISPR-associated RecB family exonuclease Cas4a	29139012	core	4.37604	24.06	2.45894	-4.66618	3.06844e-06	3.0862e-05
VBICloDif104613_1163	CdifQ_04002307	2154776	2155417	642	-	FIG00516084: hypothetical protein	29136823	core	6.29522	34.4535	2.45232	-5.23227	1.67442e-07	2.32446e-06
VBICloDif104613_1227	CdifQ_04002367	2206417	2207130	714	-	FIG00520923: hypothetical protein	29136951	core	9.97741	54.4112	2.44717	-5.8789	4.13009e-09	8.19508e-08
VBICloDif104613_1675	CdifQ_04002823	2634263	2635810	1548	+	Ferredoxin--sulfite reductase (EC 1.8.7.1)	29137854	core	1.87086	10.1986	2.4466	-5.1762	2.26454e-07	3.01746e-06
VBICloDif104613_1234	CdifQ_04002374	2213083	2213346	264	+	FIG00512889: hypothetical protein	29136965	core	19.4893	105.738	2.43975	-3.92461	8.68716e-05	0.000590968
VBICloDif104613_3503	CdifQ_04000402	383474	383965	492	+	FIG00518335: hypothetical protein	29133001	core	100.606	540.559	2.42573	-6.84987	7.39164e-12	2.24891e-10
VBICloDif104613_2754		3752741	3753301	561	-	DNA primase (EC 2.7.7.-)	29140025	shared	6.79697	36.4904	2.42455	-5.18622	2.14607e-07	2.89126e-06
VBICloDif104613_3893	CdifQ_04000800	795088	795969	882	-	FIG00520397: hypothetical protein	29133793	core	0.735022	3.94249	2.42325	-2.45761	0.0139865	0.042272
VBICloDif104613_2960	CdifQ_04004111	3955213	3955500	288	-	4-diphosphocytidyl-2-C-methyl-D-erythritol kinase (EC 2.7.1.148)	29140449	unique	68.1577	363.371	2.4145	-5.30256	1.14191e-07	1.66764e-06
VBICloDif104613_4022	CdifQ_04000930	919049	919540	492	+	FIG00516716: hypothetical protein	29134056	core	35.6907	189.115	2.40564	-6.25406	3.99926e-10	8.95786e-09
VBICloDif104613_3693	CdifQ_04000597	572210	573028	819	+	FIG00513909: hypothetical protein	29133386	core	1.16394	6.15829	2.40351	-3.06259	0.00219434	0.00919808
VBICloDif104613_0944	CdifQ_04002084	1953691	1954581	891	+	putative hydrolase	29136378	core	3.37637	17.8316	2.40089	-4.63047	3.6484e-06	3.60008e-05
VBICloDif104613_1205	CdifQ_04002348	2187210	2187974	765	-	GCN5-related N-acetyltransferase	29136907	shared	1.56472	8.24599	2.39779	-3.40515	0.000661285	0.00338619
VBICloDif104613_4048	CdifQ_04000956	942461	943273	813	+	Molybdenum ABC transporter, periplasmic molybdenum-binding protein ModA (TC 3.A.1.8.1)	29134109	core	38.3724	200.096	2.38255	-7.08013	1.44018e-12	4.78009e-11
VBICloDif104613_1343	CdifQ_04002486	2319686	2320945	1260	-	Vancomycin B-type resistance protein VanW	29137184	core	693.318	3566.02	2.36272	-9.22684	0	0
VBICloDif104613_2895	CdifQ_04004044	3891342	3891902	561	-	putative type IV pilin	29140313	core	6.85928	35.2472	2.36138	-4.61236	3.98118e-06	3.88644e-05
VBICloDif104613_4163	CdifQ_04001069	1063750	1064619	870	-	HipA-like	29134343	shared	29.4318	150.421	2.35356	-6.65664	2.80149e-11	7.46587e-10
VBICloDif104613_3476	CdifQ_04000376	351173	351871	699	+	Transmembrane component CbiQ of energizing module of cobalt ECF transporter	29132946	core	8.5631	43.6384	2.34939	-5.44498	5.181e-08	7.91458e-07
VBICloDif104613_1231	CdifQ_04002371	2211095	2211874	780	-	FIG00523697: hypothetical protein	29136959	core	8.60287	43.8327	2.34912	-5.65314	1.57547e-08	2.73907e-07
VBICloDif104613_0833	CdifQ_04001974	1861324	1861695	372	+	CoA-binding	29136149	core	25.7942	130.815	2.34241	-4.66466	3.0913e-06	3.10065e-05
VBICloDif104613_0376	CdifQ_04001504	1447943	1448449	507	-	putative phage-related protein	29135216	core	7.30822	36.9467	2.33785	-4.46067	8.17048e-06	7.2935e-05
VBICloDif104613_3736	CdifQ_04000640	617406	618515	1110	+	Mobile element protein	29133473	core	272.976	1379.06	2.33684	-9.18992	0	0
VBICloDif104613_1530	CdifQ_04002678	2498329	2499060	732	+	FIG00513814: hypothetical protein	29137562	core	6.86002	34.643	2.33628	-5.12158	3.0298e-07	3.86776e-06
VBICloDif104613_1527	CdifQ_04002675	2497131	2497646	516	+	Sulfate transport system permease protein CysT	29137556	core	3.24016	16.2182	2.32348	-3.73963	0.00018429	0.00112704
VBICloDif104613_0282	CdifQ_04001413	1360044	1360490	447	+	Iron-sulfur cluster regulator IscR	29135025	core	719.074	3585.39	2.31792	-8.84594	0	0
VBICloDif104613_1907	CdifQ_04003060	2857389	2857658	270	-	ACT domain protein	29138322	core	119.902	596.963	2.31579	-5.9956	2.02739e-09	4.18191e-08
VBICloDif104613_1894	CdifQ_04003047	2844920	2845516	597	-	Mobile element protein	29138296	unique	548.26	2721.73	2.31159	-8.25084	2.22045e-16	1.17491e-14
VBICloDif104613_3599	CdifQ_04000504	477241	477666	426	+	Transcriptional regulator, MarR family	29133196	core	9.224	45.5227	2.30312	-4.2984	1.72037e-05	0.000140516
VBICloDif104613_0009	CdifQ_04000009	7579	8784	1206	-	Dolichol-phosphate mannosyltransferase (EC 2.4.1.83) in lipid-linked oligosaccharide synthesis cluster	29132205	core	73.2124	357.175	2.28647	-8.03042	8.88178e-16	4.32365e-14
VBICloDif104613_2102	CdifQ_04003258	3076458	3077027	570	-	N-acetylmuramoyl-L-alanine amidase	29138718	core	60.642	294.05	2.27767	-6.68901	2.24689e-11	6.07659e-10
VBICloDif104613_2024	CdifQ_04003179	2988512	2989756	1245	-	Serine hydroxymethyltransferase (EC 2.1.2.1)	29138562	core	694.675	3347.33	2.2686	-8.96189	0	0
VBICloDif104613_2178	CdifQ_04003334	3160330	3161790	1461	-	D-alanine--poly(phosphoribitol) ligase subunit 1 (EC 6.1.1.13)	29138870	core	486.997	2317.32	2.25047	-8.95899	0	0
VBICloDif104613_2180	CdifQ_04003335	3161966	3163156	1191	-	Poly(glycerophosphate chain) D-alanine transfer protein DltD	29138874	core	695.975	3297.55	2.24429	-8.86617	0	0
VBICloDif104613_1052	CdifQ_04002194	2057446	2058855	1410	+	Ethanolamine sensory transduction histidine kinase	29136600	core	76.7039	363.26	2.24363	-8.12402	4.44089e-16	2.22105e-14
VBICloDif104613_0792	CdifQ_04001933	1829172	1829837	666	-	FIG015373: Membrane protein	29136065	core	1.02386	4.7867	2.22502	-2.38978	0.0168586	0.0488887
VBICloDif104613_0436	CdifQ_04001565	1503990	1505438	1449	-	Transcriptional regulator, GntR family domain / Aspartate aminotransferase (EC 2.6.1.1)	29135336	core	2.9431	13.7233	2.22122	-4.84858	1.24348e-06	1.37574e-05
VBICloDif104613_0247	CdifQ_04001378	1328342	1329523	1182	+	Chromosome partition protein smc	29134954	core	15.5921	71.6406	2.19996	-6.03909	1.54988e-09	3.27088e-08
VBICloDif104613_4068	CdifQ_04000977	960260	961390	1131	+	Glycogen biosynthesis protein GlgD, glucose-1-phosphate adenylyltransferase family	29134150	core	10.2863	47.1411	2.19626	-5.61797	1.9321e-08	3.26579e-07
VBICloDif104613_1164	CdifQ_04002308	2155398	2155691	294	-	FIG004131: Transcriptional regulator, ArsR family	29136825	core	81.1092	369.994	2.18957	-5.48112	4.22631e-08	6.63642e-07
VBICloDif104613_0684	CdifQ_04001823	1728866	1729456	591	+	Serine acetyltransferase (EC 2.3.1.30)	29135845	core	4876.35	22064	2.17782	-8.03007	8.88178e-16	4.32365e-14
VBICloDif104613_4023	CdifQ_04000931	919799	920233	435	+	FIG00514569: hypothetical protein	29134058	core	3.64173	16.3844	2.16963	-3.12152	0.00179922	0.00780159
VBICloDif104613_2641	CdifQ_04003803	3650363	3650872	510	-	Heptaprenyl diphosphate synthase component I (EC 2.5.1.30)	29139798	core	14.6175	65.2242	2.15771	-4.5622	5.06215e-06	4.77568e-05
VBICloDif104613_2597	CdifQ_04003758	3608604	3609611	1008	-	Proline racemase (EC 5.1.1.4)	29139709	core	483.214	2146.44	2.15121	-8.58788	0	0
VBICloDif104613_0556	CdifQ_04001691	1615254	1615982	729	+	ABC transporter, ATP-binding protein	29135582	core	1.95384	8.64058	2.14482	-3.31961	0.000901429	0.00441168
VBICloDif104613_2733	CdifQ_04003895	3737019	3737396	378	-	FIG00515286: hypothetical protein	29139983	core	3.51094	15.5264	2.14479	-2.49407	0.0126288	0.0392516
VBICloDif104613_0011	CdifQ_04001136	1115359	1116426	1068	+	Hypothetical cyanobacterial membrane protein, in cluster with PxcA	29134469	core	1.31472	5.79544	2.14016	-3.51261	0.000443732	0.00238947
VBICloDif104613_0464	CdifQ_04001593	1531486	1532664	1179	-	hypothetical protein	29135392	shared	9.34584	40.9266	2.13064	-5.45987	4.76474e-08	7.37122e-07
VBICloDif104613_2508		3514669	3515085	417	-	FIG00513196: hypothetical protein	29139531	core	12.0204	52.4882	2.1265	-4.20036	2.66497e-05	0.000205704
VBICloDif104613_1506	CdifQ_04002654	2480220	2480642	423	+	FIG00519529: hypothetical protein	29137514	core	6.91568	30.1453	2.12399	-3.88095	0.000104048	0.000688186
VBICloDif104613_0810	CdifQ_04001952	1841437	1841892	456	-	FIG00512691: hypothetical protein	29136102	core	7.22367	31.479	2.12358	-3.59639	0.000322662	0.00180958
VBICloDif104613_0933	CdifQ_04002074	1945671	1946039	369	+	FIG00514315: hypothetical protein	29136356	core	67.6229	293.255	2.11657	-5.57737	2.44186e-08	4.01587e-07
VBICloDif104613_1123	CdifQ_04002265	2121260	2121607	348	-	FIG00520048: hypothetical protein	29136743	core	18.7636	80.624	2.10327	-4.45378	8.43733e-06	7.49506e-05
VBICloDif104613_0980	CdifQ_04002120	1989992	1991005	1014	+	2-keto-3-deoxy-D-arabino-heptulosonate-7-phosphate synthase I beta (EC 2.5.1.54)	29136454	core	42.4287	182.305	2.10325	-6.63991	3.13884e-11	8.24455e-10
VBICloDif104613_0229	CdifQ_04001359	1314703	1314918	216	+	FIG00516483: hypothetical protein	29134917	core	48.3062	207.467	2.1026	-3.45546	0.000549355	0.00286528
VBICloDif104613_2065	CdifQ_04003221	3032870	3033340	471	+	FIG00512793: hypothetical protein	29138644	core	25.6576	109.987	2.09988	-4.88849	1.01611e-06	1.14604e-05
VBICloDif104613_2428	CdifQ_04003586	3437742	3438524	783	-	putative nitroreductase	29139371	core	10.0764	43.1883	2.09966	-5.11934	3.06615e-07	3.88704e-06
VBICloDif104613_2230	CdifQ_04003386	3215896	3216873	978	-	V-type ATP synthase subunit C (EC 3.6.3.14)	29138974	core	2.46784	10.573	2.09906	-4.09573	4.20833e-05	0.00030546
VBICloDif104613_0986	CdifQ_04002126	1995706	1996167	462	+	Shikimate 5-dehydrogenase I alpha (EC 1.1.1.25)	29136466	core	32.283	137.928	2.09506	-5.02291	5.08941e-07	6.05259e-06
VBICloDif104613_3457	CdifQ_04000352	328616	329107	492	+	FIG00515005: hypothetical protein	29132902	core	3.71644	15.8686	2.09418	-3.40601	0.000659201	0.00338026
VBICloDif104613_2148	CdifQ_04003305	3125680	3126870	1191	+	Biosynthetic Aromatic amino acid aminotransferase alpha (EC 2.6.1.57) @ Aspartate aminotransferase (EC 2.6.1.1)	29138810	core	1.19026	5.08051	2.0937	-3.29642	0.00097925	0.00467964
VBICloDif104613_0850	CdifQ_04001991	1874438	1874761	324	+	FIG00513467: hypothetical protein	29136183	core	129.201	550.274	2.09053	-5.58169	2.38187e-08	3.95283e-07
VBICloDif104613_0465	CdifQ_04001594	1532767	1533531	765	-	hypothetical protein	29135394	shared	168.632	715.048	2.08416	-7.62241	2.4869e-14	1.02019e-12
VBICloDif104613_2022	CdifQ_04003177	2987094	2987600	507	-	1,2-diacylglycerol 3-glucosyltransferase (EC 2.4.1.157); diglucosyldiacylglycerol synthase (LTA membrane anchor synthesis); putative	29138558	core	2.87178	12.1689	2.08318	-3.0173	0.00255034	0.0104387
VBICloDif104613_0862	CdifQ_04002002	1884202	1884747	546	-	Transcriptional regulator, MerR family	29136207	core	9.95558	42.163	2.0824	-4.40438	1.06085e-05	9.17811e-05
VBICloDif104613_1609	CdifQ_04002759	2574527	2575066	540	-	FIG00521324: hypothetical protein	29137721	core	23.9188	100.914	2.07691	-5.00034	5.72301e-07	6.71855e-06
VBICloDif104613_1488	CdifQ_04002635	2458740	2460659	1920	-	PTS system, fructose-specific IIA component (EC 2.7.1.69) / PTS system, fructose-specific IIB component (EC 2.7.1.69) / PTS system, fructose-specific IIC component (EC 2.7.1.69)	29137478	core	405.932	1712.02	2.07639	-8.26306	2.22045e-16	1.17491e-14
VBICloDif104613_0832	CdifQ_04001973	1860857	1861276	420	+	Molybdopterin-guanine dinucleotide biosynthesis protein MobA	29136147	core	29.9043	125.654	2.07104	-4.43097	9.3811e-06	8.19387e-05
VBICloDif104613_0350	CdifQ_04001479	1425863	1426246	384	+	Sialic acid utilization regulator, RpiR family	29135162	core	3.82922	16.0517	2.06761	-2.58982	0.00960262	0.0311914
VBICloDif104613_3587	CdifQ_04000489	464736	465659	924	-	Mobile element protein	29133172	shared	39.1821	163.97	2.06516	-6.2406	4.35894e-10	9.64515e-09
VBICloDif104613_2502	CdifQ_04003659	3507900	3508232	333	-	FIG00514507: hypothetical protein	29139519	core	15.5167	64.9292	2.06504	-3.79386	0.000148323	0.000938523
VBICloDif104613_1085	CdifQ_04002226	2086525	2087292	768	-	Biotin carboxylase of acetyl-CoA carboxylase (EC 6.3.4.14)	29136666	core	230.512	962.325	2.06168	-7.43453	1.05027e-13	4.03636e-12
VBICloDif104613_1702	CdifQ_04002851	2654017	2654931	915	-	CRISPR-associated helicase Cas3	29137908	core	7.26354	30.1565	2.05373	-4.72346	2.31869e-06	2.40498e-05
VBICloDif104613_0974	CdifQ_04002114	1982330	1982773	444	+	regulatory protein, MarR	29136442	core	134.926	560.027	2.05333	-6.44745	1.13748e-10	2.75029e-09
VBICloDif104613_0323	CdifQ_04001453	1396114	1397085	972	+	FIG146085: 3'-to-5' oligoribonuclease A, Bacillus type	29135108	core	60.7282	250.162	2.04242	-6.73653	1.6221e-11	4.52084e-10
VBICloDif104613_1906	CdifQ_04003059	2856008	2857363	1356	-	FIG00518792: hypothetical protein	29138320	core	434.634	1783.12	2.03653	-8.20632	2.22045e-16	1.17491e-14
VBICloDif104613_3310	CdifQ_04000200	187570	188463	894	-	Cyclopropane-fatty-acyl-phospholipid synthase (EC 2.1.1.79)	29132606	core	220.94	905.442	2.03497	-7.80302	5.9952e-15	2.70228e-13
VBICloDif104613_1244	CdifQ_04002384	2221267	2222325	1059	-	Mobile element protein	29136985	core	37.2996	152.723	2.03369	-6.0528	1.42349e-09	3.03928e-08
VBICloDif104613_1711	CdifQ_04002861	2662767	2663882	1116	-	FIG01236435: hypothetical protein	29137927	core	17.4232	71.2805	2.0325	-5.68421	1.31418e-08	2.32916e-07
VBICloDif104613_0849	CdifQ_04001990	1874139	1874393	255	+	FIG00513083: hypothetical protein	29136181	core	27.3929	111.073	2.01964	-3.64026	0.000272365	0.00157592
VBICloDif104613_3531	CdifQ_04000430	410977	412116	1140	+	FIG00528067: hypothetical protein	29133058	core	1.73972	7.0481	2.01838	-3.57047	0.000356342	0.00196824
VBICloDif104613_0389	CdifQ_04001517	1457748	1458176	429	+	Phage-like element PBSX protein xkdS	29135242	core	3.67522	14.8013	2.00982	-2.84687	0.00441511	0.0165669
VBICloDif104613_2626	CdifQ_04003788	3636177	3637094	918	-	Phosphate transport system permease protein PstC (TC 3.A.1.7.1)	29139768	core	5.32782	21.4491	2.0093	-4.56603	4.97042e-06	4.7013e-05
VBICloDif104613_4092	CdifQ_04001001	987514	988734	1221	+	FIG00513705: hypothetical protein	29134198	core	1.77007	7.11321	2.0067	-3.76635	0.000165654	0.00103385
VBICloDif104613_3035	CdifQ_04004188	4029976	4030659	684	+	FIG00526416: hypothetical protein	29140600	shared	4.94838	19.7085	1.99379	-4.18112	2.90081e-05	0.000220643
VBICloDif104613_0010	CdifQ_04001135	1114766	1115131	366	+	N-acetylmuramoyl-L-alanine amidase (EC 3.5.1.28)	29134467	unique	14.2431	56.2997	1.98287	-3.74725	0.000178787	0.00109914
VBICloDif104613_1806	CdifQ_04002956	2755226	2756143	918	+	Ribonuclease Z (EC 3.1.26.11)	29138119	core	68.3273	269.789	1.9813	-6.56871	5.07547e-11	1.28684e-09
VBICloDif104613_0840	CdifQ_04001981	1865934	1867220	1287	+	Cytosine/purine/uracil/thiamine/allantoin permease family protein	29136163	core	7.53507	29.6271	1.97522	-4.91524	8.86742e-07	1.00857e-05
VBICloDif104613_1324	CdifQ_04002467	2301709	2301912	204	-	FIG00512826: hypothetical protein	29137146	core	7064.88	27660.4	1.96909	-6.85157	7.30438e-12	2.24103e-10
VBICloDif104613_2193	CdifQ_04003348	3176357	3177787	1431	-	Bacitracin export permease protein BceB	29138900	core	1.22423	4.7913	1.96854	-3.56562	0.000363002	0.00199898
VBICloDif104613_0637	CdifQ_04001773	1687740	1688360	621	+	HNH homing endonuclease	29135747	shared	15.9096	62.1209	1.96519	-4.75544	1.98016e-06	2.08345e-05
VBICloDif104613_0883	CdifQ_04002025	1902607	1903452	846	+	ABC-type multidrug transport system, ATPase component	29136252	core	18.2037	71.0442	1.96448	-5.26392	1.41018e-07	2.01904e-06
VBICloDif104613_1446	CdifQ_04002591	2418491	2418943	453	-	probable beta-D-galactosidase	29137392	core	8.75674	34.1424	1.9631	-3.51563	0.000438705	0.0023659
VBICloDif104613_0266	CdifQ_04001397	1345574	1346071	498	-	putative regulatory protein	29134992	core	81.7556	317.244	1.9562	-5.77146	7.85876e-09	1.47899e-07
VBICloDif104613_1909	CdifQ_04003062	2860073	2861548	1476	-	Stage IV sporulation protein A	29138326	core	8.55213	33.084	1.95178	-5.1909	2.09276e-07	2.851e-06
VBICloDif104613_2622	CdifQ_04003784	3632859	3633728	870	-	FIG00516061: hypothetical protein	29139760	core	26.6953	103.066	1.94891	-5.52964	3.20895e-08	5.13855e-07
VBICloDif104613_2625	CdifQ_04003787	3635351	3636175	825	-	Phosphate transport system permease protein PstA (TC 3.A.1.7.1)	29139766	core	4.94098	19.0443	1.94649	-4.21519	2.49573e-05	0.000193459
VBICloDif104613_1737	CdifQ_04002887	2687060	2687887	828	+	comEC/Rec2 family protein	29137979	core	1.08603	4.1754	1.94285	-2.49666	0.0125369	0.0390549
VBICloDif104613_2685	CdifQ_04003847	3696555	3697838	1284	+	probable transporter	29139886	core	3.38236	12.9845	1.94069	-4.37896	1.19244e-05	0.000101958
VBICloDif104613_0524	CdifQ_04001657	1587329	1587805	477	+	FIG00518875: hypothetical protein	29135517	core	905.642	3456.79	1.93242	-7.62905	2.37588e-14	9.85719e-13
VBICloDif104613_2122	CdifQ_04003279	3101116	3101970	855	+	FIG00513511: hypothetical protein	29138758	core	3.27976	12.5154	1.93205	-3.69533	0.000219604	0.00131439
VBICloDif104613_2962	CdifQ_04004113	3957261	3957527	267	-	Veg protein	29140453	core	2577.33	9799.99	1.9269	-6.87934	6.01319e-12	1.86052e-10
VBICloDif104613_3791	CdifQ_04000697	672987	673721	735	+	metallo-beta-lactamase superfamily protein	29133585	core	66.4497	251.033	1.91754	-6.0845	1.16857e-09	2.50968e-08
VBICloDif104613_0972	CdifQ_04002112	1979654	1980919	1266	+	O-acetylhomoserine sulfhydrylase (EC 2.5.1.49) / O-succinylhomoserine sulfhydrylase (EC 2.5.1.48)	29136438	core	61.9928	232.864	1.90932	-6.61512	3.71245e-11	9.68155e-10
VBICloDif104613_2094	CdifQ_04003250	3061451	3063028	1578	-	N-acetylmuramoyl-L-alanine amidase (EC 3.5.1.28)	29138702	core	38.4097	144.23	1.90883	-6.43445	1.23918e-10	2.97647e-09
VBICloDif104613_2601	CdifQ_04003762	3611451	3612176	726	-	D-proline reductase, 26 kDa subunit (EC 1.21.4.1) @ selenocysteine-containing	29139717	core	1946.22	7306.02	1.90841	-7.54643	4.4631e-14	1.78879e-12
VBICloDif104613_2753		3751423	3752781	1359	-	FIG00515792: hypothetical protein	29140023	shared	9.63343	36.1372	1.90736	-5.08929	3.59411e-07	4.44817e-06
VBICloDif104613_2177	CdifQ_04003333	3159182	3160330	1149	-	D-alanyl transfer protein DltB	29138868	core	314.937	1181.07	1.90696	-7.63446	2.26485e-14	9.50458e-13
VBICloDif104613_2053	CdifQ_04003209	3021684	3022349	666	+	FIG00521194: hypothetical protein	29138620	core	8.38661	31.4184	1.90545	-3.98716	6.687e-05	0.000467705
VBICloDif104613_0440	CdifQ_04001569	1508828	1509412	585	-	FIG00518840: hypothetical protein	29135344	core	24.2592	90.4718	1.89894	-4.23877	2.24747e-05	0.000176463
VBICloDif104613_1515	CdifQ_04002662	2488040	2488732	693	-	Phosphate regulon transcriptional regulatory protein PhoB (SphR)	29137532	core	17.5788	65.4381	1.8963	-4.69243	2.69979e-06	2.73045e-05
VBICloDif104613_0727		1767435	1767971	537	-	putative metal-dependent hydrolase, membrane-bound	29135932	core	3.99741	14.855	1.89381	-2.99492	0.00274514	0.0111733
VBICloDif104613_3956	CdifQ_04000863	858683	858943	261	-	Cobalamine-related hypothetical metal-binding protein CrdX	29133923	core	529.773	1956.67	1.88496	-5.65017	1.60292e-08	2.7605e-07
VBICloDif104613_4093	CdifQ_04001002	988763	989650	888	+	UbiA prenyltransferase family membrane protein	29134200	core	4.53007	16.6695	1.8796	-3.61409	0.000301403	0.00171561
VBICloDif104613_0811	CdifQ_04001953	1841930	1843195	1266	-	Arsenic efflux pump protein	29136104	core	97.2691	354.657	1.86637	-6.89249	5.48228e-12	1.71075e-10
VBICloDif104613_3705	CdifQ_04000609	585167	585745	579	-	TetR-family transcriptional regulator	29133410	core	1.95224	7.11594	1.86592	-2.40805	0.0160381	0.0469945
VBICloDif104613_1313	CdifQ_04002455	2290991	2292862	1872	-	FIG00512990: hypothetical protein	29137123	core	54.3341	197.985	1.86547	-6.72466	1.76008e-11	4.86822e-10
VBICloDif104613_4069	CdifQ_04000978	961419	962315	897	+	Glycogen synthase, ADP-glucose transglucosylase (EC 2.4.1.21)	29134152	core	6.83118	24.8814	1.86486	-4.37174	1.23259e-05	0.000104656
VBICloDif104613_3741	CdifQ_04000646	624204	624914	711	-	two-component response regulator	29133483	core	16.7679	60.4991	1.85121	-4.70057	2.59435e-06	2.6458e-05
VBICloDif104613_2659	CdifQ_04003823	3671879	3672244	366	-	FIG00518088: hypothetical protein	29139834	core	60.8216	218.138	1.84258	-4.38247	1.17341e-05	0.000100567
VBICloDif104613_0794	CdifQ_04001935	1830860	1831264	405	-	uncharacterized conserved protein	29136069	core	24.8636	89.076	1.841	-3.89211	9.93743e-05	0.000663218
VBICloDif104613_0976	CdifQ_04002116	1984799	1986652	1854	+	Osmosensitive K+ channel histidine kinase KdpD (EC 2.7.3.-)	29136446	core	21.4633	76.8351	1.83989	-5.81606	6.02514e-09	1.14572e-07
VBICloDif104613_2668	CdifQ_04003832	3679699	3680778	1080	-	ATPase	29139852	core	4.49133	16.0474	1.83713	-4.19249	2.75906e-05	0.000211564
VBICloDif104613_3129	CdifQ_04000014	16084	18012	1929	+	Translation elongation factor G-related protein	29132233	core	52.2198	186.433	1.83599	-6.64857	2.9595e-11	7.82981e-10
VBICloDif104613_2000	CdifQ_04003153	2954633	2956498	1866	-	FIG00513052: hypothetical protein	29138508	core	4.39598	15.6358	1.83059	-4.36303	1.28273e-05	0.000107909
VBICloDif104613_2144	CdifQ_04003301	3121861	3122970	1110	-	Mobile element protein	29138802	core	124.654	442.765	1.82862	-6.73778	1.60827e-11	4.51676e-10
VBICloDif104613_2540	CdifQ_04003698	3550162	3550911	750	+	ABC transporter, ATP-binding protein	29139595	shared	4.21964	14.9286	1.82289	-3.75773	0.000171463	0.00106284
VBICloDif104613_1494	CdifQ_04002641	2464584	2465645	1062	+	FIG00515284: hypothetical protein	29137490	core	8.38373	29.5413	1.81707	-4.50445	6.65463e-06	6.13537e-05
VBICloDif104613_0801	CdifQ_04001943	1835474	1836148	675	+	putative DNA-binding protein	29136083	core	11.0757	38.9813	1.81539	-4.27911	1.87638e-05	0.000151003
VBICloDif104613_0737	CdifQ_04001877	1777439	1778110	672	+	FIG013452: putative tellurium resistance protein	29135952	unique	12.3716	43.5032	1.81409	-4.37359	1.22222e-05	0.00010426
VBICloDif104613_2313	CdifQ_04003470	3305615	3306889	1275	+	Cysteine desulfurase (EC 2.8.1.7)	29139140	core	1.31597	4.58861	1.80193	-3.23774	0.00120482	0.00557517
VBICloDif104613_2849	CdifQ_04004001	3855209	3855754	546	-	ATP synthase delta chain (EC 3.6.3.14)	29140221	core	122.062	424.098	1.79678	-5.85408	4.79669e-09	9.31527e-08
VBICloDif104613_2070	CdifQ_04003226	3037022	3039133	2112	-	COG1649 predicted glycoside hydrolase	29138654	core	757.507	2624.36	1.79264	-7.00672	2.4396e-12	8.02432e-11
VBICloDif104613_0765	CdifQ_04001906	1806473	1806958	486	+	Cation-transporting ATPase	29136011	unique	17.3657	60.1299	1.79184	-4.25366	2.10307e-05	0.000166558
VBICloDif104613_1795	CdifQ_04002945	2743315	2743626	312	-	FIG00514737: hypothetical protein	29138097	core	6.84893	23.6985	1.79084	-2.40661	0.0161012	0.0471038
VBICloDif104613_3916	CdifQ_04000823	821591	822817	1227	+	Diguanylate cyclase/phosphodiesterase domain 2	29133841	core	124.456	430.394	1.79002	-6.7133	1.9027e-11	5.18415e-10
VBICloDif104613_2477	CdifQ_04003634	3486884	3487648	765	-	CRISPR repeat RNA endoribonuclease Cas6	29139469	shared	3.00164	10.3599	1.78719	-3.36321	0.000770405	0.00383208
VBICloDif104613_3042	CdifQ_04004197	4035222	4036034	813	-	Transcriptional regulator, MerR family	29140614	core	112.876	388.852	1.78448	-5.99963	1.97768e-09	4.10255e-08
VBICloDif104613_2182	CdifQ_04003337	3164638	3165177	540	-	FIG00512879: hypothetical protein	29138878	core	8.79825	30.2047	1.77949	-3.76088	0.000169319	0.00105313
VBICloDif104613_0738	CdifQ_04001878	1778176	1779009	834	+	FIG013452: putative tellurium resistance protein	29135954	core	22.4669	76.9552	1.77622	-4.77628	1.7857e-06	1.89523e-05
VBICloDif104613_3516	CdifQ_04000413	393958	394485	528	-	Substrate-specific component PdxU2 of predicted pyridoxin-related ECF transporter	29133028	core	22.1069	75.5287	1.77253	-4.44719	8.6999e-06	7.67231e-05
VBICloDif104613_2498	CdifQ_04003655	3503902	3504366	465	+	putative acetyltransferase	29139511	core	11.0123	37.6053	1.77183	-3.77554	0.000159662	0.00100332
VBICloDif104613_0071	CdifQ_04001198	1177550	1178101	552	+	FIG00515188: hypothetical protein	29134590	core	2.455	8.36735	1.76905	-2.47316	0.0133922	0.040985
VBICloDif104613_3673	CdifQ_04000577	550023	550739	717	+	putative spore-cortex-lytic protein	29133346	core	1.75491	5.96899	1.76609	-2.54819	0.0108285	0.034438
VBICloDif104613_0951	CdifQ_04002091	1961882	1963093	1212	+	Diaminopimelate decarboxylase (EC 4.1.1.20)	29136393	core	3.01373	10.221	1.76191	-3.692	0.000222501	0.00132737
VBICloDif104613_1365	CdifQ_04002507	2340164	2341069	906	-	patatin-like phospholipase	29137229	core	6.92242	23.4616	1.76095	-4.07447	4.61198e-05	0.000331463
VBICloDif104613_0975	CdifQ_04002115	1982804	1984621	1818	+	Cell division protein FtsH (EC 3.4.24.-)	29136444	core	282.924	953.007	1.75207	-7.11008	1.15974e-12	3.9572e-11
VBICloDif104613_2092	CdifQ_04003248	3060057	3060824	768	-	N-acetylglucosamine related transporter, NagX	29138698	core	20.5273	68.8587	1.7461	-4.64638	3.37808e-06	3.35146e-05
VBICloDif104613_1387	CdifQ_04002530	2362511	2363458	948	-	FIG00514916: hypothetical protein	29137274	core	1.08264	3.62808	1.74466	-2.41225	0.0158542	0.0466054
VBICloDif104613_0590	CdifQ_04001724	1647375	1648379	1005	-	two-component sensor histidine kinase	29135652	core	1.38479	4.63129	1.74175	-2.65888	0.00783998	0.0265045
VBICloDif104613_0677	CdifQ_04001815	1722219	1722740	522	+	FIG00520352: hypothetical protein	29135830	core	672.801	2250.01	1.74168	-6.77011	1.28688e-11	3.67063e-10
VBICloDif104613_1326	CdifQ_04002469	2302918	2303871	954	-	GGDEF domain	29137150	core	2.60317	8.66645	1.73517	-3.313	0.000923008	0.0044932
VBICloDif104613_4161	CdifQ_04001067	1061821	1062951	1131	-	Phage integrase	29134339	shared	50.3793	166.972	1.7287	-5.688	1.28535e-08	2.31287e-07
VBICloDif104613_0268	CdifQ_04001399	1346524	1347378	855	-	Export ABC transporter permease	29134996	core	4.05138	13.3331	1.71853	-3.61386	0.000301677	0.00171561
VBICloDif104613_3033	CdifQ_04004186	4028449	4029030	582	+	Transcriptional regulator, TetR family	29140596	shared	67.89	222.926	1.71529	-5.05229	4.36547e-07	5.25281e-06
VBICloDif104613_0359	CdifQ_04001488	1434654	1435706	1053	-	Monogalactosyldiacylglycerol synthase (EC 2.4.1.46)	29135181	core	15.8684	51.9917	1.71212	-4.66098	3.1471e-06	3.14796e-05
VBICloDif104613_1416	CdifQ_04002561	2391346	2392461	1116	-	Aldehyde dehydrogenase (EC 1.2.1.3)	29137332	core	12.3428	40.3949	1.71051	-4.49596	6.92576e-06	6.30573e-05
VBICloDif104613_3424	CdifQ_04000318	298181	298924	744	-	putative histidinol phosphatase and related hydrolases of the PHP family	29132835	core	46.9667	153.65	1.70993	-5.08848	3.60954e-07	4.45217e-06
VBICloDif104613_1229	CdifQ_04002369	2209193	2210092	900	-	Transcription regulator [contains diacylglycerol kinase catalytic domain]	29136955	core	43.2691	141.313	1.70748	-5.0478	4.46926e-07	5.34993e-06
VBICloDif104613_2242	CdifQ_04003398	3231555	3232634	1080	-	Long-chain-fatty-acid--CoA ligase (EC 6.2.1.3)	29138998	core	3.00901	9.82351	1.70695	-3.18251	0.00146005	0.00651666
VBICloDif104613_2541	CdifQ_04003700	3550924	3552951	2028	+	ABC transporter, permease associated with salivaricin lantibiotic	29139597	shared	1.97949	6.45724	1.70579	-3.53376	0.000409696	0.00222559
VBICloDif104613_1913	CdifQ_04003066	2866116	2866766	651	+	Transcriptional regulator, TetR family	29138334	shared	4.19725	13.6657	1.70304	-3.1635	0.00155883	0.00690692
VBICloDif104613_3169	CdifQ_04000056	59726	60220	495	+	Dihydrofolate reductase (EC 1.5.1.3)	29132316	shared	14.7295	47.9492	1.7028	-3.61254	0.000303208	0.00171896
VBICloDif104613_1791	CdifQ_04002941	2740216	2740854	639	+	RecA regulator RecX	29138089	core	9.13795	29.7408	1.7025	-3.61555	0.000299707	0.00170973
VBICloDif104613_1283	CdifQ_04002426	2263144	2263755	612	-	FIG00523362: hypothetical protein	29137063	core	5.58002	18.117	1.699	-3.26273	0.00110345	0.00517332
VBICloDif104613_0748	CdifQ_04001889	1785317	1786519	1203	+	DUF819 domain-containing protein	29135975	core	33.5027	108.763	1.69884	-5.32078	1.03324e-07	1.53347e-06
VBICloDif104613_1410	CdifQ_04002555	2386733	2388097	1365	+	FIG00515436: hypothetical protein	29137320	core	17.2847	56.057	1.69739	-4.82669	1.38819e-06	1.52201e-05
VBICloDif104613_2466	CdifQ_04003622	3476072	3477364	1293	-	hypothetical protein	29139447	shared	25.4049	81.7148	1.68549	-5.0027	5.65339e-07	6.65824e-06
VBICloDif104613_2168	CdifQ_04003324	3151719	3152213	495	+	MarR-family transcriptional regulator	29138850	core	5.93283	19.0804	1.6853	-2.8574	0.00427128	0.0160892
VBICloDif104613_0435	CdifQ_04001564	1503125	1503907	783	-	FIG00516380: hypothetical protein	29135334	core	10.8989	35.0151	1.68379	-4.09474	4.22651e-05	0.000306171
VBICloDif104613_3122	CdifQ_04004276	4107431	4107727	297	+	FIG00516542: hypothetical protein	29140782	core	40.5767	130.311	1.68324	-3.84448	0.000120808	0.000782039
VBICloDif104613_3764	CdifQ_04000668	649418	649786	369	+	FIG00514173: hypothetical protein	29133529	core	16.2737	52.259	1.68314	-3.43282	0.000597336	0.00307598
VBICloDif104613_1032	CdifQ_04002173	2045503	2045886	384	+	putative plasmid-related protein	29136560	core	6.77239	21.6979	1.67982	-2.64725	0.00811486	0.027206
VBICloDif104613_2103	CdifQ_04003259	3077387	3078046	660	-	N-acetylmuramoyl-L-alanine amidase	29138720	unique	299.223	956.728	1.67689	-6.38228	1.74475e-10	4.04256e-09
VBICloDif104613_1119	CdifQ_04002261	2116188	2116775	588	-	Transcriptional regulator, TetR family	29136735	core	8.90812	28.4549	1.67548	-3.67725	0.000235764	0.00139736
VBICloDif104613_0453	CdifQ_04001582	1522030	1522875	846	-	diguanylate cyclase (GGDEF domain)	29135370	core	1.50673	4.77757	1.66485	-2.44528	0.0144738	0.0434572
VBICloDif104613_0790	CdifQ_04001931	1827556	1828197	642	-	Pyrrolidone-carboxylate peptidase (EC 3.4.19.3)	29136061	core	22.2203	70.4501	1.66473	-4.3027	1.68731e-05	0.000138434
VBICloDif104613_0431	CdifQ_04001560	1497682	1498266	585	+	FIG00516472: hypothetical protein	29135326	core	33.2013	104.977	1.66077	-4.47945	7.48372e-06	6.72981e-05
VBICloDif104613_0357	CdifQ_04001486	1431461	1432237	777	-	Probable DNA polymerase III epsilon chain	29135177	core	28.6405	89.7276	1.64749	-4.54393	5.52157e-06	5.18233e-05
VBICloDif104613_0791	CdifQ_04001932	1828218	1829150	933	-	FIG001614: Membrane protein	29136063	core	4.47926	14.0322	1.64741	-3.59813	0.000320515	0.00180308
VBICloDif104613_0286	CdifQ_04001417	1363138	1363563	426	+	tRNA-specific 2-thiouridylase MnmA	29135033	core	66.7853	208.904	1.64524	-4.57253	4.81865e-06	4.59344e-05
VBICloDif104613_1122	CdifQ_04002264	2120192	2121067	876	-	FIG00517937: hypothetical protein	29136741	core	2.95671	9.24565	1.64478	-2.85936	0.00424502	0.0160275
VBICloDif104613_0139	CdifQ_04001267	1238750	1239316	567	-	putative integrase/recombinase	29134733	core	12.8235	40.0794	1.64408	-3.70106	0.0002147	0.00129138
VBICloDif104613_2817	CdifQ_04003969	3825546	3826418	873	+	lacX protein	29140157	core	5.38176	16.8171	1.64378	-3.44817	0.000564393	0.00293533
VBICloDif104613_3036	CdifQ_04004190	4030656	4031354	699	+	D-alanyl-D-alanine carboxypeptidase (EC 3.4.16.4)	29140602	shared	7.31447	22.8197	1.64145	-3.67093	0.000241674	0.00142775
VBICloDif104613_2600	CdifQ_04003761	3610613	3611371	759	-	D-proline reductase, 45 kDa subunit (EC 1.21.4.1) / D-proline reductase, 23 kDa subunit (EC 1.21.4.1)	29139715	core	361.316	1126.14	1.64005	-6.4512	1.10967e-10	2.70093e-09
VBICloDif104613_1094	CdifQ_04002236	2093260	2094093	834	-	AraC-family transcriptional regulator	29136684	core	1.55691	4.83992	1.6363	-2.46514	0.013696	0.0416699
VBICloDif104613_3952	CdifQ_04000859	854037	855044	1008	-	Stage IV sporulation protein B	29133915	core	3.07885	9.55424	1.63375	-3.32949	0.00087006	0.00427536
VBICloDif104613_4201	CdifQ_04001107	1090311	1091117	807	+	Phage protein	29134419	shared	27.2653	84.4382	1.63083	-4.13472	3.55384e-05	0.000265883
VBICloDif104613_1868	CdifQ_04003022	2813526	2814407	882	-	Protein YicC	29138244	core	58.7053	181.783	1.63065	-5.15223	2.57402e-07	3.38048e-06
VBICloDif104613_2547	CdifQ_04003707	3560420	3561442	1023	+	Beta-lactamase class C and other penicillin binding proteins	29139609	core	6.43164	19.9053	1.62989	-3.88029	0.000104331	0.00068881
VBICloDif104613_2081	CdifQ_04003237	3047265	3048440	1176	-	FIG01282719: hypothetical protein	29138676	core	63.4529	195.746	1.62523	-5.47388	4.40292e-08	6.86969e-07
VBICloDif104613_0987	CdifQ_04002127	1996142	1996516	375	+	Shikimate 5-dehydrogenase I alpha (EC 1.1.1.25)	29136468	unique	7.28676	22.4143	1.62107	-2.66419	0.00771735	0.0262591
VBICloDif104613_1526	CdifQ_04002674	2496033	2496845	813	+	Molybdenum ABC transporter, periplasmic molybdenum-binding protein ModA (TC 3.A.1.8.1)	29137554	core	26.1961	80.5305	1.62018	-4.52797	5.95541e-06	5.54014e-05
VBICloDif104613_2755		3753443	3754687	1245	-	FIG00520066: hypothetical protein	29140027	shared	1.67058	5.1331	1.61948	-3.11486	0.00184029	0.00794198
VBICloDif104613_2020	CdifQ_04003175	2985338	2986402	1065	-	FIG00513990: hypothetical protein	29138554	core	118.487	364.03	1.61933	-5.94544	2.75723e-09	5.56169e-08
VBICloDif104613_4135	CdifQ_04001042	1033342	1034172	831	-	Multidrug-efflux transporter 2 regulator	29134285	core	5.59563	17.1594	1.61663	-3.28046	0.00103639	0.00490778
VBICloDif104613_0288	CdifQ_04001419	1366676	1366933	258	+	Hypothetical protein possible functionally linked with Alanyl-tRNA synthetase	29135037	core	153.659	470.614	1.61481	-4.15311	3.27993e-05	0.00024793
VBICloDif104613_3024	CdifQ_04004177	4018392	4019030	639	+	Chloramphenicol acetyltransferase (EC 2.3.1.28)	29140578	shared	90.9239	277.676	1.61067	-5.14306	2.70295e-07	3.52445e-06
VBICloDif104613_3495	CdifQ_04000394	376807	377058	252	-	FIG00517465: hypothetical protein	29132985	core	55.6033	169.051	1.60421	-3.02791	0.00246255	0.0101821
VBICloDif104613_1089	CdifQ_04002231	2089752	2090483	732	-	FIG00514236: hypothetical protein	29136674	core	2.44081	7.35661	1.59168	-2.60697	0.00913465	0.0300073
VBICloDif104613_2021	CdifQ_04003176	2986405	2987103	699	-	probable polysaccharide deacetylase	29138556	core	178.531	537.436	1.58992	-5.68792	1.28598e-08	2.31287e-07
VBICloDif104613_3435	CdifQ_04000330	308228	309322	1095	+	DNA-binding protein	29132858	core	3.41202	10.243	1.58593	-3.37921	0.000726955	0.00365715
VBICloDif104613_0841	CdifQ_04001982	1867274	1868353	1080	+	Conservative hypothetical protein probably involved in hydantoin, pyrimidine utilization	29136165	core	35.1821	105.386	1.58276	-4.8832	1.04377e-06	1.17256e-05
VBICloDif104613_3618	CdifQ_04000523	492368	493195	828	-	FIG003879: Predicted amidohydrolase / Omega amidase (Nit2 homolog)	29133236	core	62.5186	187.194	1.58217	-5.06197	4.14939e-07	5.01637e-06
VBICloDif104613_3583	CdifQ_04000485	461901	463082	1182	-	Sensor protein resE (EC 2.7.3.-)	29133164	core	25.9359	77.361	1.57665	-4.69626	2.64964e-06	2.69466e-05
VBICloDif104613_2694	CdifQ_04003858	3703901	3704959	1059	-	putative ABC transporter, permease protein	29139904	core	121.362	360.551	1.57089	-5.69838	1.20951e-08	2.22752e-07
VBICloDif104613_0973	CdifQ_04002113	1980949	1981839	891	+	Homoserine O-succinyltransferase (EC 2.3.1.46)	29136440	core	31.5473	93.5434	1.56812	-4.56892	4.90253e-06	4.64913e-05
VBICloDif104613_1453	CdifQ_04002598	2423014	2424378	1365	-	FIG00512815: hypothetical protein	29137406	core	3.4325	10.1761	1.56786	-3.47681	0.000507411	0.00268486
VBICloDif104613_0943	CdifQ_04002083	1952682	1953536	855	-	FIG00531189: hypothetical protein	29136376	core	12.5895	37.2157	1.56369	-3.89664	9.75344e-05	0.000652195
VBICloDif104613_0816	CdifQ_04001958	1847818	1848921	1104	-	Diaminohydroxyphosphoribosylaminopyrimidine deaminase (EC 3.5.4.26) / 5-amino-6-(5-phosphoribosylamino)uracil reductase (EC 1.1.1.193)	29136114	core	33.0556	97.5262	1.56089	-4.73922	2.14542e-06	2.24439e-05
VBICloDif104613_0301	CdifQ_04001432	1377637	1378356	720	+	Segregation and condensation protein A	29135063	core	47.166	139.002	1.55929	-4.19968	2.67294e-05	0.000205884
VBICloDif104613_0117	CdifQ_04001245	1218171	1218659	489	+	Rod shape-determining protein MreD	29134688	core	54.1068	159.433	1.55907	-4.29011	1.78587e-05	0.000144894
VBICloDif104613_0368	CdifQ_04001497	1441421	1442809	1389	+	Sensor histidine kinase	29135199	core	8.75046	25.774	1.55849	-4.00227	6.27371e-05	0.000443043
VBICloDif104613_2083	CdifQ_04003239	3049297	3050454	1158	-	putative polysaccharide polymerase	29138680	core	14.7636	43.4499	1.55731	-4.13282	3.58337e-05	0.000266997
VBICloDif104613_0635	CdifQ_04001770	1686684	1686974	291	+	FIG00515668: hypothetical protein	29135743	shared	12.1696	35.8088	1.55703	-2.39127	0.01679	0.0487284
VBICloDif104613_3491	CdifQ_04000390	369223	370158	936	+	FIG00515250: hypothetical protein	29132977	core	4.4773	13.1731	1.5569	-3.35973	0.000780186	0.00387545
VBICloDif104613_2162	CdifQ_04003319	3144678	3145214	537	-	predicted ATPase	29138838	unique	5.46798	16.0754	1.55578	-2.8203	0.0047979	0.017802
VBICloDif104613_0882	CdifQ_04002024	1902092	1902493	402	+	FIG00513319: hypothetical protein	29136250	core	42.525	124.906	1.55446	-3.71801	0.000200795	0.00121374
VBICloDif104613_0150	CdifQ_04001277	1247131	1248057	927	-	FIG007079: UPF0348 protein family	29134755	core	6.16825	18.0912	1.55235	-3.28452	0.00102156	0.0048691
VBICloDif104613_0283	CdifQ_04001414	1360528	1361700	1173	+	Cysteine desulfurase (EC 2.8.1.7)	29135027	core	3505.44	10273.5	1.55126	-5.652	1.58593e-08	2.74419e-07
VBICloDif104613_3617	CdifQ_04000522	490874	491548	675	-	Two-component response regulator	29133234	core	2.68007	7.84561	1.54962	-2.69582	0.00702155	0.0244615
VBICloDif104613_3515	CdifQ_04000412	393335	393931	597	-	Radical SAM-superfamily protein	29133026	core	126.009	366.82	1.54155	-5.12259	3.01374e-07	3.86077e-06
VBICloDif104613_1179	CdifQ_04002323	2168313	2169209	897	-	AraC-family transcriptional regulator	29136855	core	5.04359	14.665	1.53985	-3.15576	0.00160081	0.00704466
VBICloDif104613_1395	CdifQ_04002538	2370865	2371725	861	-	Neopullulanase (EC 3.2.1.135)	29137290	core	27.3168	79.3755	1.5389	-4.36209	1.28825e-05	0.000108124
VBICloDif104613_1805	CdifQ_04002955	2754134	2755018	885	-	FIG00518281: hypothetical protein	29138117	core	69.8046	202.779	1.53852	-5.08615	3.65414e-07	4.49201e-06
VBICloDif104613_1992	CdifQ_04003144	2945464	2946468	1005	+	FIG00520178: hypothetical protein	29138492	core	13.8243	40.1512	1.53824	-3.82088	0.000132978	0.000850268
VBICloDif104613_4107	CdifQ_04001016	1001506	1002582	1077	+	Serine--pyruvate aminotransferase (EC 2.6.1.51)	29134229	core	912.645	2649.44	1.53756	-6.25138	4.06841e-10	9.05718e-09
VBICloDif104613_3119	CdifQ_04004273	4101899	4103014	1116	+	DNA recombination and repair protein RecF	29140776	core	27.0376	78.4473	1.53676	-4.44315	8.86512e-06	7.78042e-05
VBICloDif104613_0815	CdifQ_04001957	1847119	1847784	666	-	Riboflavin synthase eubacterial/eukaryotic (EC 2.5.1.9)	29136112	core	16.7804	48.6311	1.5351	-3.86764	0.000109896	0.000721637
VBICloDif104613_2427	CdifQ_04003585	3437361	3437726	366	-	Transcriptional regulator, ArsR family	29139369	core	56.0437	162.407	1.53499	-3.87938	0.000104725	0.000690162
VBICloDif104613_3645	CdifQ_04000550	523578	524324	747	-	metallo-beta-lactamase superfamily hydrolase	29133290	core	2.44507	7.07761	1.53339	-2.46029	0.0138823	0.0420617
VBICloDif104613_2011	CdifQ_04003164	2968617	2968937	321	-	FIG00521812: hypothetical protein	29138530	core	47.2178	136.465	1.53112	-3.60854	0.000307922	0.00173759
VBICloDif104613_0231	CdifQ_04001361	1316512	1317081	570	-	hypothetical protein	29134921	core	328.274	948.707	1.53106	-5.69084	1.26414e-08	2.29621e-07
VBICloDif104613_1394	CdifQ_04002537	2369961	2370641	681	-	Beta-phosphoglucomutase (EC 5.4.2.6)	29137288	core	28.8429	82.9759	1.52447	-4.15025	3.32105e-05	0.000250003
VBICloDif104613_3532	CdifQ_04000431	412450	413025	576	+	hypothetical protein	29133060	shared	11.7772	33.8568	1.52345	-3.23963	0.00119684	0.00555812
VBICloDif104613_1826	CdifQ_04002977	2774473	2776392	1920	-	FIG00517988: hypothetical protein	29138159	core	10.6944	30.6972	1.52125	-4.30644	1.65903e-05	0.000136421
VBICloDif104613_2608	CdifQ_04003770	3619153	3619917	765	-	Chitooligosaccharide deacetylase (EC 3.5.1.-)	29139731	core	9.65633	27.5993	1.51508	-3.43336	0.000596147	0.0030754
VBICloDif104613_0624	CdifQ_04001758	1678507	1679340	834	+	Peptidoglycan N-acetylglucosamine deacetylase (EC 3.5.1.-)	29135721	core	70.006	199.043	1.50753	-4.80495	1.54793e-06	1.6622e-05
VBICloDif104613_1853	CdifQ_04003007	2798771	2799535	765	-	Ribosome small subunit-stimulated GTPase EngC	29138214	core	66.6832	189.57	1.50733	-4.80664	1.5349e-06	1.65308e-05
VBICloDif104613_4155	CdifQ_04001061	1052409	1053812	1404	+	FIG00774209: hypothetical protein	29134325	core	4.9979	14.2046	1.50697	-3.30756	0.000941119	0.00454501
VBICloDif104613_0426	CdifQ_04001555	1492521	1493384	864	+	Muramoyltetrapeptide carboxypeptidase (EC 3.4.17.13)	29135316	core	21.4436	60.8573	1.50488	-4.10141	4.10641e-05	0.00029985
VBICloDif104613_2543	CdifQ_04003703	3554650	3555270	621	+	FIG00518790: hypothetical protein	29139601	shared	4.55181	12.8774	1.50033	-2.72848	0.00636275	0.0225757
VBICloDif104613_1377	CdifQ_04002519	2351290	2352093	804	-	Cystine ABC transporter, periplasmic cystine-binding protein FliY	29137253	core	1400.15	493.529	-1.50438	6.38186	1.74945e-10	4.04256e-09
VBICloDif104613_0938	CdifQ_04002079	1948627	1949937	1311	-	NADH dehydrogenase (EC 1.6.99.3)	29136366	core	94.2159	33.1978	-1.50488	5.25689	1.46509e-07	2.073e-06
VBICloDif104613_1481	CdifQ_04002627	2451041	2451445	405	-	Di/tripeptide permease YjdL	29137464	unique	43.3314	15.1347	-1.51756	3.29081	0.000998995	0.00476775
VBICloDif104613_4052	CdifQ_04000960	945909	946931	1023	-	ABC transporter substrate-binding protein	29134117	core	3018.3	1046.94	-1.52755	6.51274	7.37925e-11	1.82038e-09
VBICloDif104613_3201	CdifQ_04000090	89035	89289	255	+	SSU ribosomal protein S17p (S11e)	29132380	core	1223.97	421.033	-1.53956	5.11933	3.06619e-07	3.88704e-06
VBICloDif104613_3143	CdifQ_04000029	35017	35763	747	+	Sorbitol operon transcription regulator	29132261	core	34.6777	11.9098	-1.54186	3.9286	8.54422e-05	0.000583083
VBICloDif104613_3209	CdifQ_04000098	91828	92196	369	+	LSU ribosomal protein L18p (L5e)	29132396	core	8238.07	2808.43	-1.55254	6.65934	2.75067e-11	7.38433e-10
VBICloDif104613_0419	CdifQ_04001548	1486301	1487191	891	+	Permease of the drug/metabolite transporter (DMT) superfamily	29135302	core	63.6346	21.6346	-1.55647	4.65835	3.18759e-06	3.17975e-05
VBICloDif104613_1873	CdifQ_04003027	2820800	2822011	1212	-	Uracil permease	29138254	core	98.8534	33.3339	-1.5683	5.44301	5.23877e-08	7.96948e-07
VBICloDif104613_3198	CdifQ_04000087	87524	88339	816	+	SSU ribosomal protein S3p (S3e)	29132374	core	7596.87	2546.86	-1.57668	6.7188	1.83225e-11	5.02972e-10
VBICloDif104613_3402	CdifQ_04000294	277537	278202	666	+	Flagellar biosynthesis protein FliP	29132791	core	103.923	34.719	-1.58172	4.87024	1.11463e-06	1.24071e-05
VBICloDif104613_1955	CdifQ_04003108	2907087	2908898	1812	-	PTS system, glucose-specific IIB component (EC 2.7.1.69) / PTS system, glucose-specific IIC component (EC 2.7.1.69)	29138418	core	2737.17	908.954	-1.59041	6.76506	1.33253e-11	3.77138e-10
VBICloDif104613_0936	CdifQ_04002077	1947357	1948304	948	-	Dissimilatory sulfite reductase (desulfoviridin), alpha and beta subunits	29136362	core	75.8048	25.1574	-1.59131	5.01235	5.37699e-07	6.3532e-06
VBICloDif104613_2211	CdifQ_04003366	3197515	3198453	939	-	Ferrichrome-binding periplasmic protein precursor (TC 3.A.1.14.3)	29138936	core	51.8646	17.1862	-1.59349	4.67659	2.91685e-06	2.94183e-05
VBICloDif104613_2411	CdifQ_04003567	3420406	3422277	1872	-	PTS system, beta-glucoside-specific IIB component (EC 2.7.1.69) / PTS system, beta-glucoside-specific IIC component (EC 2.7.1.69) / PTS system, beta-glucoside-specific IIA component (EC 2.7.1.69)	29139337	core	70.4343	23.3322	-1.59396	5.67218	1.40992e-08	2.47481e-07
VBICloDif104613_1812	CdifQ_04002963	2760640	2761956	1317	-	Probable poly(beta-D-mannuronate) O-acetylase (EC 2.3.1.-)	29138131	core	57.5112	18.9881	-1.59875	5.15117	2.58871e-07	3.38759e-06
VBICloDif104613_2414	CdifQ_04003570	3424344	3425531	1188	-	Macrolide glycosyltransferase (EC 2.4.1.-)	29139343	core	8.07321	2.62131	-1.62286	3.33939	0.000839614	0.00413688
VBICloDif104613_2387	CdifQ_04003543	3388941	3389678	738	-	Glutamine amidotransferase, class I	29139289	core	40.914	13.2838	-1.62292	4.24677	2.16876e-05	0.000171018
VBICloDif104613_3353	CdifQ_04000244	233031	234107	1077	+	Phosphoribosylformylglycinamidine cyclo-ligase (EC 6.3.3.1)	29132693	core	146.727	47.4331	-1.62917	5.85033	4.9061e-09	9.47734e-08
VBICloDif104613_0153	CdifQ_04001280	1250358	1250534	177	+	LSU ribosomal protein L32p	29134761	core	13052.7	4209.54	-1.63261	3.46082	0.000538535	0.002816
VBICloDif104613_3215	CdifQ_04000105	95657	96127	471	+	Methionine aminopeptidase (EC 3.4.11.18)	29132408	core	6967.66	2233.48	-1.64138	7.08672	1.37335e-12	4.60008e-11
VBICloDif104613_3879	CdifQ_04000786	780945	781715	771	+	CO dehydrogenase accessory protein CooC (nickel insertion)	29133765	core	262.265	83.8528	-1.64509	6.0432	1.51087e-09	3.20708e-08
VBICloDif104613_3392	CdifQ_04000284	270306	271625	1320	+	Flagellum-specific ATP synthase FliI	29132771	core	82.4394	26.3479	-1.64565	5.63457	1.75491e-08	2.98008e-07
VBICloDif104613_1833	CdifQ_04002986	2782887	2783075	189	+	LSU ribosomal protein L28p	29138173	core	25422.1	8113.4	-1.64771	5.10593	3.29163e-07	4.11567e-06
VBICloDif104613_2866	CdifQ_04004017	3866478	3866678	201	-	LSU ribosomal protein L31p	29140255	core	51171.9	16211.5	-1.65833	6.82624	8.71703e-12	2.58747e-10
VBICloDif104613_3834	CdifQ_04000741	726882	727307	426	+	Translation initiation factor 3	29133673	core	5535.45	1743.76	-1.6665	7.17141	7.42295e-13	2.60588e-11
VBICloDif104613_2294	CdifQ_04003451	3286401	3286862	462	-	PTS system, fructose-specific IIA component (EC 2.7.1.69) / PTS system, fructose-specific IIB component (EC 2.7.1.69) / PTS system, fructose-specific IIC component (EC 2.7.1.69)	29139102	core	513.09	160.432	-1.67725	5.92841	3.05875e-09	6.10246e-08
VBICloDif104613_2701	CdifQ_04003864	3709443	3711152	1710	-	FIG00529363: hypothetical protein	29139919	shared	2.81124	0.844359	-1.73528	2.65856	0.00784753	0.0265045
VBICloDif104613_0719	CdifQ_04001858	1757214	1759745	2532	+	Probable flavoprotein	29135916	core	1832.68	549.834	-1.73689	7.24788	4.23439e-13	1.51566e-11
VBICloDif104613_1874	CdifQ_04003028	2822295	2822828	534	-	Uracil phosphoribosyltransferase (EC 2.4.2.9) / Pyrimidine operon regulatory protein PyrR	29138256	core	316.034	94.0711	-1.74826	6.01504	1.7984e-09	3.75197e-08
VBICloDif104613_2409	CdifQ_04003565	3418933	3419511	579	-	6-phospho-beta-glucosidase (EC 3.2.1.86)	29139333	core	599.088	175.141	-1.77425	6.82709	8.66551e-12	2.58747e-10
VBICloDif104613_0692	CdifQ_04001831	1733870	1734658	789	+	Hydroxyethylthiazole kinase (EC 2.7.1.50)	29135862	core	17.0823	4.9939	-1.77426	3.83654	0.000124782	0.00080491
VBICloDif104613_2416	CdifQ_04003572	3425915	3427099	1185	-	FIG00513666: hypothetical protein	29139347	core	44.4039	12.967	-1.77584	5.30756	1.11103e-07	1.62906e-06
VBICloDif104613_3214	CdifQ_04000103	94731	95381	651	+	Adenylate kinase (EC 2.7.4.3)	29132406	core	3229.02	934.854	-1.78828	7.72464	1.13243e-14	4.98132e-13
VBICloDif104613_3350	CdifQ_04000241	230478	230954	477	+	Phosphoribosylaminoimidazole carboxylase catalytic subunit (EC 4.1.1.21)	29132687	core	389.516	111.261	-1.80774	6.31485	2.70425e-10	6.17076e-09
VBICloDif104613_1749	CdifQ_04002899	2696409	2696726	318	-	PTS system nitrogen-specific IIA component, PtsN	29138004	core	34.7348	9.88793	-1.81264	2.77014	0.00560326	0.0203976
VBICloDif104613_2291	CdifQ_04003448	3282242	3284842	2601	-	Alpha-mannosidase (EC 3.2.1.24)	29139096	core	299.368	85.1153	-1.81443	7.52032	5.4623e-14	2.14439e-12
VBICloDif104613_1288	CdifQ_04002431	2268191	2269567	1377	-	Xanthine/uracil/thiamine/ascorbate permease family protein	29137073	core	147.337	41.5177	-1.82732	6.78955	1.12481e-11	3.25927e-10
VBICloDif104613_3224	CdifQ_04000114	99484	99825	342	+	LSU ribosomal protein L17p	29132427	core	24832.2	6965.73	-1.83386	7.93529	1.9984e-15	9.35406e-14
VBICloDif104613_1562	CdifQ_04002710	2530496	2531992	1497	-	4-hydroxybutanoyl-CoA dehydratase (EC 4.2.1.-) / Vinylacetyl-CoA Delta-isomerase (EC 5.3.3.3)	29137626	core	216.62	60.722	-1.83487	7.15128	8.59757e-13	2.96129e-11
VBICloDif104613_3306	CdifQ_04000196	185462	185935	474	+	Nitrite reductase probable electron transfer 4Fe-S subunit (EC 1.7.1.4)	29132598	core	2436.11	672.441	-1.8571	7.64624	2.06501e-14	8.86985e-13
VBICloDif104613_1376	CdifQ_04002518	2350629	2351297	669	-	FIG00518237: hypothetical protein	29137251	core	1142.48	309.586	-1.88376	7.77847	7.32747e-15	3.26251e-13
VBICloDif104613_4150	CdifQ_04001056	1046406	1047458	1053	+	ABC transporter, periplasmic spermidine putrescine-binding protein PotD (TC 3.A.1.11.1)	29134315	core	502.38	135.598	-1.88944	7.66704	1.75415e-14	7.6243e-13
VBICloDif104613_3002	CdifQ_04004153	3999111	4000049	939	-	Ribosome-associated endonuclease, involved in final steps of 23S rRNA maturation	29140534	core	307.155	82.233	-1.90118	7.27505	3.4639e-13	1.26467e-11
VBICloDif104613_3001	CdifQ_04004152	3998234	3998989	756	-	Ser/Thr protein phosphatase family protein	29140532	core	247.098	65.8551	-1.90772	6.84754	7.51288e-12	2.2669e-10
VBICloDif104613_3412	CdifQ_04000305	286418	286966	549	+	Flagellar basal-body rod protein FlgG	29132811	core	26.5142	7.05271	-1.91052	3.91893	8.89438e-05	0.000603594
VBICloDif104613_2706	CdifQ_04003868	3713401	3713916	516	-	FIG00512859: hypothetical protein	29139929	shared	87.9806	23.3065	-1.91646	5.14182	2.72086e-07	3.52893e-06
VBICloDif104613_0030	CdifQ_04001156	1141185	1141727	543	+	FIG00520561: hypothetical protein	29134508	core	9.99391	2.63718	-1.92205	2.60983	0.00905866	0.0297956
VBICloDif104613_3011	CdifQ_04004162	4005413	4006507	1095	-	Probable cation efflux pump, multidrug resistance protein (FS)	29140552	core	98.0497	25.3738	-1.95017	6.53826	6.22398e-11	1.56715e-09
VBICloDif104613_3393	CdifQ_04000285	271657	272103	447	+	Flagellar protein FliJ	29132773	core	25.1177	6.48186	-1.95422	3.40018	0.000673409	0.00343862
VBICloDif104613_0788	CdifQ_04001929	1826219	1826839	621	-	Iron-sulfur flavoprotein	29136057	core	175.297	45.1448	-1.95717	6.3905	1.65347e-10	3.89473e-09
VBICloDif104613_4143	CdifQ_04001050	1042063	1042647	585	+	FIG00517767: hypothetical protein	29134301	core	78.8069	20.1367	-1.9685	5.42192	5.89607e-08	8.89526e-07
VBICloDif104613_1380	CdifQ_04002522	2354069	2355058	990	-	Anaerobic dimethyl sulfoxide reductase chain A (EC 1.8.99.-)	29137259	core	257.071	65.6721	-1.96882	7.39179	1.44773e-13	5.5059e-12
VBICloDif104613_2590	CdifQ_04003751	3600962	3601501	540	-	Hypoxanthine-guanine phosphoribosyltransferase (EC 2.4.2.8)	29139695	core	573.751	146.388	-1.97062	7.27992	3.33955e-13	1.23159e-11
VBICloDif104613_2700	CdifQ_04003863	3708556	3709428	873	-	ABC transporter, ATP-binding protein	29139917	shared	109.238	27.5969	-1.9849	6.41917	1.37022e-10	3.24848e-09
VBICloDif104613_1293	CdifQ_04002436	2272953	2273627	675	-	Transaldolase (EC 2.2.1.2)	29137083	core	484.423	121.143	-1.99956	7.57408	3.61933e-14	1.46824e-12
VBICloDif104613_2106	CdifQ_04003262	3082323	3084827	2505	-	FIG00516487: hypothetical protein	29138726	core	295.421	73.3098	-2.01069	8.12587	4.44089e-16	2.22105e-14
VBICloDif104613_2133	CdifQ_04003290	3112557	3112841	285	-	Dihydrofolate reductase (EC 1.5.1.3)	29138780	shared	355.045	85.7948	-2.04904	5.57334	2.49898e-08	4.07311e-07
VBICloDif104613_3264	CdifQ_04000153	136236	137570	1335	+	PTS system, cellobiose-specific IIC component (EC 2.7.1.69)	29132514	core	8.85939	2.09933	-2.07728	4.19063	2.78186e-05	0.000212481
VBICloDif104613_3114		4098077	4098214	138	-	LSU ribosomal protein L34p	29140766	core	89610	21076.3	-2.08804	4.36745	1.25704e-05	0.000106484
VBICloDif104613_2392	CdifQ_04003548	3397097	3398284	1188	-	Catalyzes the cleavage of p-aminobenzoyl-glutamate to p-aminobenzoate and glutamate, subunit A	29139299	core	219.43	50.4867	-2.11978	8.02157	1.11022e-15	5.33345e-14
VBICloDif104613_1563	CdifQ_04002711	2532185	2533576	1392	-	Succinate-semialdehyde dehydrogenase, CoA-dependent	29137628	core	218.627	50.0203	-2.12789	8.124	4.44089e-16	2.22105e-14
VBICloDif104613_2109	CdifQ_04003265	3087966	3088289	324	-	FIG00516487: hypothetical protein	29138732	unique	1132.46	258.37	-2.13194	7.63618	2.24265e-14	9.50458e-13
VBICloDif104613_3148	CdifQ_04000034	39208	40938	1731	+	Dihydrolipoamide dehydrogenase of acetoin dehydrogenase (EC 1.8.1.4)	29132271	core	28.6311	6.51066	-2.13671	6.27172	3.57077e-10	8.04745e-09
VBICloDif104613_3835	CdifQ_04000742	727335	727529	195	+	LSU ribosomal protein L35p	29133675	core	1981.22	444.464	-2.15625	4.60041	4.21657e-06	4.09433e-05
VBICloDif104613_2318	CdifQ_04003475	3309527	3310882	1356	-	Di-/tripeptide transporter	29139151	core	923.144	203.363	-2.18249	9.33008	0	0
VBICloDif104613_2108	CdifQ_04003264	3086603	3087748	1146	-	FIG00516487: hypothetical protein	29138730	unique	658.106	144.811	-2.18415	8.94627	0	0
VBICloDif104613_0663	CdifQ_04001800	1709873	1710577	705	+	Homoserine dehydrogenase (EC 1.1.1.3)	29135801	unique	9.8929	2.16558	-2.19164	3.28045	0.0010364	0.00490778
VBICloDif104613_3395	CdifQ_04000287	273354	273962	609	+	Flagellar basal-body rod modification protein FlgD	29132777	core	45.9786	9.69915	-2.24503	5.34114	9.23654e-08	1.38207e-06
VBICloDif104613_1621	CdifQ_04002770	2584568	2585155	588	-	FIG00523338: hypothetical protein	29137745	core	1431.64	301.078	-2.24946	9.27945	0	0
VBICloDif104613_1373	CdifQ_04002515	2347968	2348741	774	-	N-acetyl-L,L-diaminopimelate deacetylase (EC 3.5.1.47)	29137245	core	580.993	121.805	-2.25395	8.8738	0	0
VBICloDif104613_3217	CdifQ_04000107	96457	96675	219	+	Translation initiation factor 1	29132412	core	1308.84	269.489	-2.27999	6.27184	3.56806e-10	8.04745e-09
VBICloDif104613_3146	CdifQ_04000032	36996	37982	987	+	Acetoin dehydrogenase E1 component beta-subunit (EC 1.2.4.-)	29132267	core	30.4059	6.23054	-2.28692	5.84928	4.93707e-09	9.48696e-08
VBICloDif104613_2107	CdifQ_04003263	3085012	3086649	1638	-	FIG00516487: hypothetical protein	29138728	core	584.449	118.784	-2.29874	9.55991	0	0
VBICloDif104613_2292	CdifQ_04003449	3284962	3286062	1101	-	PTS system, fructose-specific IIBC component (EC 2.7.1.69)	29139098	core	689.661	132.541	-2.37945	9.76846	0	0
VBICloDif104613_1623	CdifQ_04002772	2586318	2586623	306	-	Transcriptional regulator, MecI family	29137749	unique	2293.05	430.741	-2.41238	9.21591	0	0
VBICloDif104613_2051	CdifQ_04003207	3018964	3019542	579	-	accessory gene regulator	29138616	core	29.7637	5.59053	-2.4125	4.78387	1.71951e-06	1.8303e-05
VBICloDif104613_1564	CdifQ_04002712	2533607	2535151	1545	-	Succinyl-CoA:coenzyme A transferase (EC 2.8.3.-)	29137630	core	160.751	29.4539	-2.4483	9.09006	0	0
VBICloDif104613_2974	CdifQ_04004124	3964952	3966106	1155	-	Methionine gamma-lyase (EC 4.4.1.11)	29140477	core	41.5001	7.40535	-2.48648	6.91716	4.60787e-12	1.45029e-10
VBICloDif104613_1375	CdifQ_04002517	2349731	2350393	663	-	probable amino-acid ABC transporter, permease protein	29137249	core	1950.42	340.927	-2.51625	10.6261	0	0
VBICloDif104613_1998	CdifQ_04003151	2951601	2952944	1344	+	Xanthine/uracil/thiamine/ascorbate permease family protein	29138504	core	410.09	71.1301	-2.52741	10.2147	0	0
VBICloDif104613_1565	CdifQ_04002713	2535178	2536563	1386	-	FIG00516592: hypothetical protein	29137632	core	86.1485	14.4555	-2.57521	8.49268	0	0
VBICloDif104613_1374	CdifQ_04002516	2348874	2349671	798	-	FIG00519044: hypothetical protein	29137247	core	2127.6	356.345	-2.57788	11.0316	0	0
VBICloDif104613_1561	CdifQ_04002709	2530086	2530361	276	-	FIG00514896: hypothetical protein	29137624	core	37.0501	5.86608	-2.65901	2.62953	0.00855024	0.0283533
VBICloDif104613_3145	CdifQ_04000031	36009	36971	963	+	Acetoin dehydrogenase E1 component alpha-subunit (EC 1.2.4.-)	29132265	core	39.4936	5.6442	-2.80678	7.16389	7.84262e-13	2.72699e-11
VBICloDif104613_2293	CdifQ_04003450	3286078	3286398	321	-	PTS system, fructose-specific IIB component (EC 2.7.1.69)	29139100	core	1056.82	150.932	-2.80777	9.59454	0	0
VBICloDif104613_2393	CdifQ_04003549	3398298	3399617	1320	-	Arginine/ornithine antiporter ArcD	29139301	core	179.203	17.5806	-3.34954	11.9525	0	0

## Sheet: CD630
Differentially expressed genes in strain C. difficile 630 during osmotoc shock
PATRIC_Locus	RefSeq_Locus	Start	End	Gene length	Strand	FID	PID	COG	type	PATRIC gene name	Refseq gene name	Gene Symbol	Ctrl	Salt	log2(fold_change)	test_stat	p_value	q_value
VBICloDif38397_0017	CD0009	9129	9446	318	+	19438049	126697575	COG1366T	core	Anti-sigma F factor antagonist (spoIIAA-2); Anti-sigma B factor antagonist RsbV	anti-anti-sigma factor	rsbV	39.111	163.837	2.06661	-5.37687	7.57914e-08	7.85659e-07
VBICloDif38397_0027		23269	23490	222	+	19438079			core	FIG00514412: hypothetical protein			268.865	962.823	1.84039	-6.0264	1.67647e-09	2.30797e-08
VBICloDif38397_0028	CD0019	23561	24766	1206	-	19438081	126697585	COG0707M	core	Dolichol-phosphate mannosyltransferase (EC 2.4.1.83) in lipid-linked oligosaccharide synthesis cluster	glycosyl transferase family protein		140.204	426.446	1.60484	-8.65001	0	0
VBICloDif38397_0031	CD0022	38540	40468	1929	+	19438179	400927238	-	core	Translation elongation factor G-related protein	elongation factor G (EF-G)		45.6886	235.814	2.36774	-12.1086	0	0
VBICloDif38397_0046	CD0037	59447	60433	987	+	19438209	126697603	COG0022C	core	Acetoin dehydrogenase E1 component beta-subunit (EC 1.2.4.-)	acetoin dehydrogenase E1 component subunit beta	acoB	18.6347	6.15998	-1.597	4.72906	2.25564e-06	1.68592e-05
VBICloDif38397_0090	CD0079	106022	106837	816	+	19438297	126697646	COG0092J	core	SSU ribosomal protein S3p (S3e)	30S ribosomal protein S3	rpsC	6774.27	2375.95	-1.51156	8.78963	0	0
VBICloDif38397_0091	CD0080	106873	107304	432	+	19438299	126697647	COG0197J	core	LSU ribosomal protein L16p (L10e)	50S ribosomal protein L16	rplP	5842.99	1937.95	-1.59218	9.17019	0	0
VBICloDif38397_0093	CD0081	107533	107787	255	+	19438303	126697649	COG0186J	core	SSU ribosomal protein S17p (S11e)	30S ribosomal protein S17	rpsQ	832.329	232.426	-1.84038	7.31817	2.51354e-13	5.75966e-12
VBICloDif38397_0094	CD0082	107813	108181	369	+	19438305	126697650	COG0093J	core	LSU ribosomal protein L14p (L23e)	50S ribosomal protein L14	rplN	10351.9	3033.1	-1.77103	10.1833	0	0
VBICloDif38397_0095	CD0083	108202	108510	309	+	19438307	400927242	-	core	LSU ribosomal protein L24p (L26e)	50S ribosomal protein L24	rplX	11457.6	3647.94	-1.65114	9.43174	0	0
VBICloDif38397_0098	CD0085	109318	109716	399	+	19438313	126697654	COG0096J	core	SSU ribosomal protein S8p (S15Ae)	30S ribosomal protein S8	rpsH	12132.3	3661.62	-1.72831	10.0274	0	0
VBICloDif38397_0100	CD0087	110325	110693	369	+	19438317	126697656	COG0256J	core	LSU ribosomal protein L18p (L5e)	50S ribosomal protein L18	rplR	8020.35	2474.66	-1.69644	9.76378	0	0
VBICloDif38397_0101	CD0088	110714	111223	510	+	19438319	126697657	COG0098J	core	SSU ribosomal protein S5p (S2e)	30S ribosomal protein S5	rpsE	6939.13	2304.49	-1.59031	9.22129	0	0
VBICloDif38397_0138	CD0122	167424	168161	738	+	19438483	126697694	-	core	FIG013354: hypothetical protein	hypothetical protein		2.31961	11.1074	2.25957	-4.16761	3.07812e-05	0.000179282
VBICloDif38397_0147	CD0131	175896	176993	1098	+	19438501	126697703	COG3949S	core	FIG00513310: hypothetical protein	membrane protein		1.8507	10.8839	2.55605	-5.56056	2.68903e-08	3.06075e-07
VBICloDif38397_0159	CD0142	188593	189144	552	+	19438525	126697714	COG1544J	core	Ribosomal subunit interface protein	RNA-binding protein		1067.1	3402.35	1.67284	-9.74102	0	0
VBICloDif38397_0166	CD0149	199087	199539	453	+	19438539	126697721	COG0802R	core	ATPase YjeE, predicted to have essential role in cell wall biosynthesis	P-loop ATPases		66.9978	229.297	1.77503	-6.7776	1.22191e-11	2.30764e-10
VBICloDif38397_0196	CD0177	234379	235566	1188	-	19438599	126697750	COG2230M	core	Cyclopropane-fatty-acyl-phospholipid synthase (EC 2.1.1.79)	cyclopropane-fatty-acyl-phospholipid synthase		150.774	481.036	1.67376	-9.12353	0	0
VBICloDif38397_0223	CD0205	268442	270472	2031	+	19438653	126697776	COG3711K	core	PTS system IIA 2 domain protein	PTS operon transcription antiterminator		393.01	1504.72	1.93686	-11.1359	0	0
VBICloDif38397_0298	CD0278	339745	340137	393	-	19438803	126697850	COG1733K	core	Predicted transcriptional regulator	HxlR family transcriptional regulator		10.3557	37.2311	1.84608	-4.28398	1.83582e-05	0.000113978
VBICloDif38397_0301	CD0281	341439	342170	732	-	19438809	126697853	-	core	FIG00522882: hypothetical protein	hypothetical protein		3.35674	16.8494	2.32757	-4.89525	9.81797e-07	8.06509e-06
VBICloDif38397_0359	CD0339	412406	413143	738	+	19438931	126697911	COG3279KT	core	two-component response regulator	two-component response regulator		2.63961	9.2284	1.80575	-3.55571	0.00037696	0.00165151
VBICloDif38397_0412	CD0392	463846	464442	597	-	19439037	126697961	COG0535R	core	Radical SAM-superfamily protein	radical SAM-family protein		69.9497	282.972	2.01627	-8.56377	0	0
VBICloDif38397_0538		606129	606563	435	+	19439289			core	FIG00528067: hypothetical protein			3.28394	24.5703	2.90341	-4.25949	2.04893e-05	0.000125641
VBICloDif38397_0566	CD0540	646067	646507	441	+	19439345	126698119	COG0835NT	core	Positive regulator of CheA protein activity (CheW)	Chemotaxis protein CheW		8.91444	35.3593	1.98787	-4.26016	2.04283e-05	0.000125641
VBICloDif38397_0602	CD0575	686149	687240	1092	+	19439417	126698153	-	core	FIG00516897: hypothetical protein	hypothetical protein		17.1597	87.4858	2.35002	-8.72028	0	0
VBICloDif38397_0644		738479	739045	567	-	19439501			core	FIG00517849: hypothetical protein			1.8271	6.83149	1.90264	-2.46128	0.0138444	0.0380584
VBICloDif38397_0651		743583	744011	429	+	19439515			unique	Malate Na(+) symporter			17.8215	85.0222	2.25422	-6.1456	7.96618e-10	1.17569e-08
VBICloDif38397_0652	CD0622	744283	744504	222	-	19439517	126698199	-	core	FIG00524011: hypothetical protein	hypothetical protein		74.4512	20.3369	-1.87219	2.36167	0.0181927	0.0478589
VBICloDif38397_0657	CD0627A	751318	751548	231	+	19439527	126698205	COG1149C	core	Energy conserving hydrogenase Eha associated polyferredoxin	ferredoxin		49.7579	220.607	2.14848	-4.87002	1.11585e-06	9.0174e-06
VBICloDif38397_0658	CD0628	751541	752122	582	+	19439529	126698206	-	core	FIG00517005: hypothetical protein	membrane protein		1.76402	12.2703	2.79824	-3.87185	0.000108014	0.000543501
VBICloDif38397_0723	CD0688	832681	833226	546	+	19439659	126698267	-	core	FIG00521176: hypothetical protein	hypothetical protein		33.9583	143.623	2.08045	-7.39267	1.43885e-13	3.36343e-12
VBICloDif38397_0775	CD0738	900184	901065	882	-	19439763	126698318	-	core	FIG00520397: hypothetical protein	hypothetical protein		3.33619	101.857	4.9322	-11.9861	0	0
VBICloDif38397_0776	CD0739	901618	902130	513	+	19439765	126698319	-	core	FIG00522214: hypothetical protein	hypothetical protein		406.742	3338.24	3.0369	-16.6751	0	0
VBICloDif38397_0777	CD0740	902546	903643	1098	-	19439767	126698320	COG0075E	core	FIG00522098: hypothetical protein	pyridoxal phosphate-dependent aminotransferase		21.4322	375.263	4.13005	-16.8973	0	0
VBICloDif38397_0778	CD0741	903936	905462	1527	+	19439769	126698321	COG0554C	core	Glycerol kinase (EC 2.7.1.30)	glycerol kinase (GK)	glpK1	1.67774	6.10733	1.86403	-4.52537	6.02898e-06	4.21665e-05
VBICloDif38397_0870	CD0832	1008103	1009296	1194	+	19439955	126698412	COG0119E	core	Homocitrate synthase (EC 2.3.3.14)	trans-homoaconitate synthase	aksA	53.9099	726.869	3.75307	-18.5699	0	0
VBICloDif38397_0871	CD0833	1009321	1011246	1926	+	19439957	126698413	COG1048C	core	Aconitate hydratase (EC 4.2.1.3)	aconitate hydratase		90.7008	854.585	3.23604	-18.0601	0	0
VBICloDif38397_0872	CD0834	1011268	1012263	996	+	19439959	126698414	COG0473CE	core	Isocitrate dehydrogenase [NAD] (EC 1.1.1.41)	Isocitrate dehydrogenase NAD-dependent		63.9514	664.62	3.37748	-16.3492	0	0
VBICloDif38397_0883	CD0845	1021334	1021687	354	-	19439981	126698425	-	core	putative nuclease	nuclease		2.08701	11.5745	2.47144	-2.34374	0.0190913	0.0498089
VBICloDif38397_0885	CD0847	1023154	1023588	435	+	19439985	126698427	-	core	FIG00514569: hypothetical protein	hypothetical protein		9.96526	31.2942	1.65092	-3.95335	7.70652e-05	0.000404244
VBICloDif38397_0904	CD0865	1041845	1042699	855	+	19440023	126698442	COG2110R	core	COG2110, Macro domain, possibly ADP-ribose binding module	hypothetical protein		127.956	434.89	1.765	-9.00371	0	0
VBICloDif38397_0905	CD0866	1043012	1043884	873	+	19440025	126698443	COG1073R	core	FIG00514005: hypothetical protein	hypothetical protein		48.9793	165.131	1.75337	-7.63843	2.19824e-14	5.62976e-13
VBICloDif38397_0906	CD0867	1044087	1044536	450	+	19440027	126698444	-	core	FIG00515215: hypothetical protein	hypothetical protein		1.30396	22.0895	4.08238	-4.01227	6.01365e-05	0.000323234
VBICloDif38397_0908	CD0869	1045819	1046631	813	+	19440031	126698446	COG0725P	core	Molybdenum ABC transporter, periplasmic molybdenum-binding protein ModA (TC 3.A.1.8.1)	ABC transporter molybdenum-specific extracellular solute-binding protein	modA	33.3222	182.159	2.45064	-9.85469	0	0
VBICloDif38397_0920	CD0881	1058654	1059697	1044	+	19440055	126698458	COG0330O	core	Putative stomatin/prohibitin-family membrane protease subunit YbbK	protein modulating protease activity		372.447	1069.43	1.52173	-8.77193	0	0
VBICloDif38397_0922	CD0883	1061630	1062760	1131	+	19440059	126698460	COG0448G	core	Glycogen biosynthesis protein GlgD, glucose-1-phosphate adenylyltransferase family	glycogen biosynthesis protein	glgD	15.7908	54.3863	1.78416	-6.48648	8.78675e-11	1.47136e-09
VBICloDif38397_0927	CD0888	1070071	1071546	1476	+	19440069	126698465	COG1982E	core	Arginine decarboxylase (EC 4.1.1.19)	Arginine decarboxylase	speA	10.8306	33.2327	1.61749	-5.83056	5.5241e-09	6.92102e-08
VBICloDif38397_0928	CD0889	1071633	1072046	414	+	19440071	126698466	COG1586E	core	S-adenosylmethionine decarboxylase proenzyme (EC 4.1.1.50), prokaryotic class 1B	S-adenosylmethionine decarboxylase	speD	45.5521	145.925	1.67963	-5.69105	1.26263e-08	1.50607e-07
VBICloDif38397_0930	CD0891	1072917	1073795	879	+	19440075	126698468	COG0010E	core	Agmatinase (EC 3.5.3.11)	Agmatinase (Agmatine ureohydrolase) (AUH)	speB	32.148	128.907	2.00353	-8.08208	6.66134e-16	1.96622e-14
VBICloDif38397_0936	CD0897	1079499	1079849	351	+	19440087	126698474	-	core	FIG00518576: hypothetical protein	hypothetical protein		10.7799	49.9787	2.21297	-4.41098	1.02902e-05	6.83982e-05
VBICloDif38397_0939	CD0900	1083366	1084502	1137	+	19440093	126698477	COG1125E	core	glycine betaine/L-proline transport, ATP-binding protein	ABC transporter glycine betaine/carnitine/choline ATP-binding protein	opuCA	213.62	1837.94	3.10497	-17.6826	0	0
VBICloDif38397_0940	CD0901	1084495	1086042	1548	+	19440095	126698478	COG1732M	core	L-proline glycine betaine binding ABC transporter protein ProX (TC 3.A.1.12.1) / Osmotic adaptation	ABC transporter glycine betaine/carnitine/choline permease	opuCC	86.22	974.959	3.49925	-19.1125	0	0
VBICloDif38397_0947	CD0907	1093832	1094164	333	-	19440109	126698483	COG1476K	shared	transcriptional regulator, XRE family	transcriptional regulator		8.03512	29.8796	1.89477	-3.35751	0.000786468	0.00317781
VBICloDif38397_0951	CD0910	1095643	1096212	570	-	19440117	126698487	-	unique	hypothetical protein	hypothetical protein		209.316	675.542	1.69036	-8.49445	0	0
VBICloDif38397_0988	CD0942	1112324	1112551	228	+	19440191	126698522	-	unique	hypothetical protein	hypothetical protein		2254.33	15348.1	2.76729	-14.2827	0	0
VBICloDif38397_1025	CD0975	1139776	1140372	597	+	19440265	126698559	-	unique	hypothetical protein	hypothetical protein		74.0833	270.52	1.86851	-7.5516	4.30767e-14	1.07169e-12
VBICloDif38397_1067	CD1015	1184053	1185003	951	+	19440349	126698599	COG2199T	core	sensory box/GGDEF/EAL/CBS domain protein	two-component sensor histidine kinase		28.3505	82.0786	1.53363	-6.00689	1.89121e-09	2.58318e-08
VBICloDif38397_1068	CD1016	1185366	1186196	831	-	19440351	126698600	COG0789K	core	Multidrug-efflux transporter 2 regulator	MerR family transcriptional regulator		6.29429	22.6503	1.84742	-5.12829	2.9238e-07	2.66587e-06
VBICloDif38397_1069	CD1017	1186269	1187996	1728	+	19440353	126698601	COG1132V	core	Lipid A export ATP-binding/permease protein MsbA	ABC transporter multidrug-family ATP-binding protein/permease		7.79986	837.551	6.74658	-25.5659	0	0
VBICloDif38397_1070	CD1018	1188033	1189895	1863	+	19440355	126698602	COG1132V	core	Lipid A export ATP-binding/permease protein MsbA	ABC transporter multidrug-family ATP-binding protein/permease		31.8473	2475.92	6.28065	-31.3268	0	0
VBICloDif38397_1075	CD1023	1195210	1195749	540	+	19440365	126698607	COG0662G	core	Transcriptional regulator, MerR family, near polyamine transporter	"transcriptional regulator, HTH"		100.928	326.346	1.69308	-7.43244	1.06581e-13	2.52533e-12
VBICloDif38397_1084	CD1032	1205670	1206743	1074	+	19440383	126698616	-	core	probable enzyme with TIM-barrel fold	hypothetical protein		1.77647	5.73564	1.69094	-3.43631	0.000589698	0.00243933
VBICloDif38397_1089	CD1037	1219345	1221258	1914	+	19440401	126698621	-	core	Hypothetical cyanobacterial membrane protein, in cluster with PxcA	hypothetical protein		10.1689	45.821	2.17185	-8.35993	0	0
VBICloDif38397_1263	CD1204	1402956	1403171	216	+	19440751	126698800	COG1722L	core	Exodeoxyribonuclease VII small subunit (EC 3.1.11.6)	exodeoxyribonuclease VII small subunit	xseB	190.823	781.995	2.03492	-5.7145	1.10024e-08	1.32143e-07
VBICloDif38397_1270	CD1211	1410244	1410735	492	-	19440765	126698807	-	core	putative acetyltransferase	N-acetyltransferase		100.747	337.786	1.74537	-7.45979	8.65974e-14	2.06588e-12
VBICloDif38397_1271	CD1212	1410796	1411236	441	-	19440767	126698808	COG0456R	core	Spermine/spermidine acetyltransferase (EC 2.3.1.57)	diamine N-acetyltransferase	bltD	7.98642	51.5327	2.68987	-5.97567	2.29146e-09	3.03465e-08
VBICloDif38397_1291	CD1232	1431361	1432182	822	-	19440807	126698828	COG3063NU	core	putative lipoprotein	lipoprotein		17.0127	69.8599	2.03786	-6.53241	6.47209e-11	1.10501e-09
VBICloDif38397_1296	CD1235	1438696	1439079	384	-	19440817	126698832	-	core	FIG00519329: hypothetical protein	hypothetical protein		5.1813	16.7719	1.69466	-2.73488	0.00624039	0.0192689
VBICloDif38397_1302	CD1240	1443026	1443535	510	+	19440829	126698836	-	core	Teicoplanin resistance protein	Teicoplanin resistance protein	vanZ	128.937	39.3257	-1.71312	6.51505	7.26676e-11	1.23464e-09
VBICloDif38397_1309	CD1245	1446815	1447339	525	+	19440843	126698841	-	core	FIG00515204: hypothetical protein	hypothetical protein		1.42562	10.9954	2.94724	-3.42465	0.000615593	0.00253142
VBICloDif38397_1319	CD1254	1457836	1458063	228	+	19440863	126698851	COG1837R	core	KH domain RNA binding protein YlqC	RNA-binding protein		701.645	244.625	-1.52017	5.33688	9.45572e-08	9.57391e-07
VBICloDif38397_1329	CD1264	1469972	1470220	249	+	19440883	126698861	-	core	FIG00516385: hypothetical protein	hypothetical protein		4203.87	15191	1.85342	-10.5781	0	0
VBICloDif38397_1330	CD1265	1470396	1470893	498	-	19440885	126698862	COG1329K	core	putative regulatory protein	CarD family transcriptional regulator		36.92	155.26	2.07222	-7.20212	5.92859e-13	1.28256e-11
VBICloDif38397_1358	CD1293	1500644	1501480	837	-	19440941	126698890	COG2207K	core	AraC-family transcriptional regulator	AraC family transcriptional regulator		11.9655	34.671	1.53485	-4.88419	1.03855e-06	8.49126e-06
VBICloDif38397_1378		1520879	1521547	669	+	19440981			core	FIG146085: 3'-to-5' oligoribonuclease A, Bacillus type			26.1954	81.0043	1.62869	-5.74032	9.45001e-09	1.13891e-07
VBICloDif38397_1397	CD1330	1543407	1545089	1683	+	19441019	126698929	COG0210L	core	FIG00519650: hypothetical protein	"DNA helicase, UvrD/REP type"		82.7979	235.291	1.50678	-7.93587	1.9984e-15	5.52415e-14
VBICloDif38397_1404	CD1337	1552219	1552971	753	+	19441033	126698936	COG1737K	core	Sialic acid utilization regulator, RpiR family	RpiR family transcriptional regulator		11.1017	34.2341	1.62465	-4.9335	8.07701e-07	6.68224e-06
VBICloDif38397_1447	CD1378	1594601	1595020	420	-	19441119	126698979	-	core	putative phage regulatory protein	transcriptional regulator		37.8746	110.295	1.54207	-4.88548	1.03178e-06	8.45576e-06
VBICloDif38397_1456	CD1385	1603762	1604982	1221	+	19441137	126698988	COG1914P	core	Mn2+/Fe2+ transporter, NRAMP family	natural resistance-associated macrophage protein		73.4866	244.459	1.73404	-8.6602	0	0
VBICloDif38397_1457	CD1386	1605002	1605697	696	+	19441139	126698989	COG2049E	core	Allophanate hydrolase 2 subunit 1 (EC 3.5.1.54)	allophanate hydrolase subunit 1		55.7128	159.965	1.52167	-6.31512	2.69948e-10	4.2391e-09
VBICloDif38397_1472	CD1401	1620994	1621629	636	-	19441169	126699003	COG1335Q	core	Nicotinamidase (EC 3.5.1.19)	isochorismatase		12.1673	76.5128	2.6527	-7.93999	1.9984e-15	5.52415e-14
VBICloDif38397_1478	CD1406	1629820	1630602	783	-	19441181	126699009	-	core	FIG00516380: hypothetical protein	hypothetical protein		17.9231	51.0252	1.50939	-5.12033	3.04998e-07	2.73791e-06
VBICloDif38397_1531	CD1459	1688532	1688999	468	-	19441287	126699063	COG3467R	core	Pyridoxamine 5'-phosphate oxidase-related, FMN-binding	FMN-binding protein		70.5905	494.968	2.80979	-10.4391	0	0
VBICloDif38397_1562	CD1490	1725309	1725965	657	+	19441349	126699094	COG2011P	core	Methionine ABC transporter permease protein	ABC transporter methionine-specific permease	metI	169.307	45.981	-1.88054	8.111	4.44089e-16	1.34501e-14
VBICloDif38397_1568	CD1496	1732788	1733963	1176	-	19441361	126699100	COG4086S	core	FIG00512788: hypothetical protein	hypothetical protein		566.477	3505.72	2.62962	-15.5462	0	0
VBICloDif38397_1571		1736355	1736762	408	+	19441367			unique	Proposed peptidoglycan lipid II flippase MurJ			59.5128	354.021	2.57256	-8.82584	0	0
VBICloDif38397_1582	CD1509	1746150	1746719	570	+	19441389	126699113	-	core	FIG00513059: hypothetical protein	lipoprotein		1.83263	10.9987	2.58534	-3.49873	0.000467479	0.00199783
VBICloDif38397_1595	CD1519	1761143	1761583	441	-	19441415	126699123	COG2153R	core	putative acetyltransferase	acyltransferase		41.9983	550.817	3.71317	-11.9338	0	0
VBICloDif38397_1598	CD1522	1764470	1765351	882	-	19441421	126699126	COG0726G	core	Peptidoglycan N-acetylglucosamine deacetylase (EC 3.5.1.-)	polysaccharide deacetylase		748.465	2340.05	1.64454	-9.7235	0	0
VBICloDif38397_1607	CD1531	1774587	1775261	675	-	19441439	126699135	COG0745TK	core	Two-component response regulator BceR	two-component response regulator		5.35431	17.9335	1.74388	-4.29924	1.71388e-05	0.000107171
VBICloDif38397_1620	CD1545	1793557	1794123	567	-	19441465	126699149	-	core	uncharacterized protein homolog YKRK B. subtilis	hypothetical protein		4.72664	15.1185	1.67743	-3.54143	0.000397958	0.00172716
VBICloDif38397_1621	CD1546	1794284	1794937	654	+	19441467	126699150	COG1272R	core	COG1272: Predicted membrane protein hemolysin III homolog	channel-forming hemolysin		42.4618	136.65	1.68625	-6.56517	5.19749e-11	9.09691e-10
VBICloDif38397_1636	CD1560	1808016	1808771	756	+	19441497	126699164	-	core	FIG00516788: hypothetical protein	hypothetical protein		11.305	53.9753	2.25534	-6.70905	1.9589e-11	3.59097e-10
VBICloDif38397_1653	CD1578	1827640	1828479	840	+	19441531	126699181	COG1295S	core	Ribonuclease BN (EC 3.1.-.-)	membrane-associated ribonuclease BN-like (Rbn)		2.13018	6.91763	1.6993	-3.18523	0.00144639	0.00548779
VBICloDif38397_1656	CD1581	1832895	1833377	483	+	19441537	126699184	-	core	FIG00522475: hypothetical protein	hypothetical protein		79.4157	27.0701	-1.55273	5.24486	1.56405e-07	1.49249e-06
VBICloDif38397_1694	CD1617	1873455	1873823	369	+	19441613	126699221	COG1725K	core	Transcriptional regulator, GntR family	GntR family transcriptional regulator		105.348	20.862	-2.33622	6.55867	5.42895e-11	9.40747e-10
VBICloDif38397_1695	CD1618	1873825	1874550	726	+	19441615	126699222	COG1131V	core	ABC-type multidrug transport system, ATPase component	ABC transporter multidrug-family ATP-binding protein		134.929	37.3406	-1.85338	7.87664	3.33067e-15	8.99281e-14
VBICloDif38397_1720	CD1643	1905390	1906181	792	+	19441665	126699247	COG0561R	core	FIG00514032: hypothetical protein	hypothetical protein		5.33679	20.8294	1.96457	-4.84893	1.24131e-06	9.8959e-06
VBICloDif38397_1736	CD1659	1927096	1929453	2358	+	19441699	126699263	COG0474P	core	Cation-transporting ATPase	cation-transporting ATPase		29.751	99.27	1.73842	-8.50684	0	0
VBICloDif38397_1757	CD1679	1954557	1955036	480	-	19441741	126699285	COG4635CH	core	putative flavodoxin	flavodoxin		4.7583	21.6323	2.18467	-4.17805	2.94019e-05	0.000172693
VBICloDif38397_1762	CD1684	1958097	1958786	690	+	19441751	126699290	COG1244R	core	FIG00519969: hypothetical protein	radical SAM superfamily protein		74.4469	293.238	1.97779	-8.11203	4.44089e-16	1.34501e-14
VBICloDif38397_1776	CD1698	1970072	1971265	1194	-	19441779	126699304	COG0108H	core	3,4-dihydroxy-2-butanone 4-phosphate synthase (EC 4.1.99.12) / GTP cyclohydrolase II (EC 3.5.4.25)	"riboflavin biosynthesis 3,4-dihydroxy-2-butanone 4-phosphate synthase/GTP cyclohydrolase-2"	ribA	14.1643	40.208	1.50523	-5.40917	6.33179e-08	6.72367e-07
VBICloDif38397_1787	CD1708	1983453	1984820	1368	+	19441801	126699315	COG2357S	core	FIG00513327: hypothetical protein	hypothetical protein		14.4749	65.3117	2.17379	-7.85442	3.9968e-15	1.07084e-13
VBICloDif38397_1810	CD1729	2001951	2003570	1620	-	19441847	126699335	COG1283P	core	Sodium-dependent phosphate transporter	sodium:phosphate symporter		32.6335	169.57	2.37746	-11.1601	0	0
VBICloDif38397_1818	CD1735	2009558	2010244	687	-	19441863	126699342	COG1011R	core	5'-nucleotidase YjjG (EC 3.1.3.5)	hydrolase		4.01076	13.6643	1.76846	-4.06235	4.85811e-05	0.000270733
VBICloDif38397_1819	CD1736	2010258	2010803	546	-	19441865	126699343	COG0662G	core	Transcriptional regulator, MerR family	HTH-type transcriptional regulator		23.3672	68.6753	1.55531	-5.03316	4.82467e-07	4.20108e-06
VBICloDif38397_1828		2021795	2022031	237	-	19441883			unique	FIG00522183: hypothetical protein			29.9917	112.926	1.91275	-3.85402	0.000116194	0.000582306
VBICloDif38397_1865	CD1777	2058291	2058653	363	+	19441957	126699386	COG1393P	core	Arsenate reductase (EC 1.20.4.1)	arsenate reductase		29.1483	239.116	3.03623	-8.20086	2.22045e-16	7.09524e-15
VBICloDif38397_1866	CD1778	2059089	2059790	702	+	19441959	126699387	-	core	FIG00514041: hypothetical protein	hypothetical protein		23.2771	88.1951	1.92179	-6.62852	3.39073e-11	5.99488e-10
VBICloDif38397_1882	CD1793	2075085	2075453	369	+	19441991	126699402	-	core	FIG00514315: hypothetical protein	hypothetical protein		45.3552	170.695	1.91208	-6.0938	1.10264e-09	1.57398e-08
VBICloDif38397_1885	CD1796	2076761	2077708	948	-	19441997	126699405	COG2221C	core	Dissimilatory sulfite reductase (desulfoviridin), alpha and beta subunits	nitrite and sulfite reductase subunit		29.8558	191.412	2.6806	-10.9959	0	0
VBICloDif38397_1886	CD1797	2077711	2079342	1632	-	19441999	126699406	COG0446R	core	NADH dehydrogenase (EC 1.6.99.3)	coenzyme A disulfide reductase (CoA-disulfide reductase) (CoADR)		35.6964	215.335	2.59273	-12.3835	0	0
VBICloDif38397_1891	CD1802	2083078	2083968	891	+	19442009	126699411	COG0491R	core	putative hydrolase	metallo-beta-lactamase superfamily hydrolase		6.17958	18.0295	1.54478	-4.32267	1.54152e-05	9.76204e-05
VBICloDif38397_1897	CD1808	2091249	2092460	1212	+	19442021	126699417	COG0019E	core	Diaminopimelate decarboxylase (EC 4.1.1.20)	"pyridoxal-dependent decarboxylase, group IV decarboxylase family"		6.54018	21.5962	1.72338	-5.32641	1.00172e-07	1.00577e-06
VBICloDif38397_1903	CD1813	2096252	2096683	432	+	19442033	126699421	COG4728S	core	FIG00518098: hypothetical protein	hypothetical protein		6.1227	36.7857	2.5869	-5.24276	1.58193e-07	1.50543e-06
VBICloDif38397_1914	CD1823	2107110	2107853	744	+	19442055	126699431	COG3022S	core	UPF0246 protein YaaA	hypothetical protein		26.839	76.9302	1.51922	-5.48315	4.17813e-08	4.57624e-07
VBICloDif38397_1915	CD1824	2107981	2110638	2658	+	19442057	126699432	COG0474P	core	Calcium-transporting ATPase (EC 3.6.3.8)	P-type calcium transport ATPase		179.257	733.485	2.03274	-11.9461	0	0
VBICloDif38397_1918	CD1827	2113580	2114023	444	+	19442063	126699435	COG1846K	core	regulatory protein, MarR	MarR family transcriptional regulator		139.379	420.291	1.59237	-6.99425	2.66676e-12	5.40018e-11
VBICloDif38397_1941	CD1850	2142169	2143035	867	+	19442109	126699459	COG3708S	unique	Transcriptional regulator, AraC family	AraC family transcriptional regulator		28.6554	84.8918	1.56682	-6.06516	1.31825e-09	1.8514e-08
VBICloDif38397_1963	CD1870	2171423	2171773	351	-	19442153	126699481	-	shared	FIG00514634: hypothetical protein	conjugative transposon protein		11.2174	32.5833	1.5384	-3.32796	0.000874847	0.00348078
VBICloDif38397_1969	CD1876	2177747	2178400	654	+	19442165	126699488	COG0745TK	shared	Two-component response regulator VncR	"two-component response regulator; Tn1549-like,CTn5-Orf36"	vncR	30.9373	97.4314	1.65504	-5.79821	6.70259e-09	8.30787e-08
VBICloDif38397_1982	CD1887	2192573	2193088	516	+	19442191	400927366	-	unique	RNA polymerase sigma-70 factor, ECF subfamily	RNA polymerase sigma factor		4.95154	19.1249	1.9495	-4.02014	5.81627e-05	0.000314566
VBICloDif38397_1985	CD1890	2194771	2196012	1242	+	19442197	126699501	-	unique	FIG00518848: hypothetical protein	ABC transporter multidrug-family permease		1.03885	3.23666	1.63951	-2.68115	0.00733705	0.0221831
VBICloDif38397_1989	CD1894	2198911	2199294	384	+	19442205	126699504	-	core	putative plasmid-related protein	hypothetical protein		9.41458	28.9939	1.62278	-3.56631	0.000362039	0.00159014
VBICloDif38397_1991	CD1896	2200187	2200537	351	+	19442209	126699506	-	core	hypothetical protein	hypothetical protein		18.4953	57.1699	1.6281	-4.08305	4.44486e-05	0.000250509
VBICloDif38397_1992	CD1897	2200638	2201096	459	-	19442211	126699507	-	core	FIG00513989: hypothetical protein	hypothetical protein		27.5845	95.4507	1.7909	-5.62365	1.86969e-08	2.20005e-07
VBICloDif38397_2003	CD1907	2208482	2209612	1131	+	19442233	126699517	COG1454C	core	Alcohol dehydrogenase (EC 1.1.1.1)	ethanolamine iron-dependent Alcohol dehydrogenase	pduQ	28.6217	858.248	4.90622	-21.485	0	0
VBICloDif38397_2004	CD1908	2209853	2210203	351	+	19442235	126699518	COG4810E	core	Ethanolamine utilization protein similar to PduU	ethanolamine carboxysome structural protein	pduU	48.8063	210.059	2.10566	-6.70709	1.9855e-11	3.62068e-10
VBICloDif38397_2005	CD1909	2210211	2210645	435	+	19442237	126699519	COG4917E	core	Ethanolamine utilization protein similar to PduV	ethanolamine utilization protein	pduV	37.9873	144.195	1.92443	-6.38723	1.6892e-10	2.72383e-09
VBICloDif38397_2008	CD1912	2212915	2214348	1434	+	19442243	126699522	COG4819E	core	Ethanolamine utilization protein EutA	reactivating factor for ethanolamine ammonia lyase	eutA	1.13437	190.08	7.38857	-15.7294	0	0
VBICloDif38397_2009	CD1913	2214366	2215730	1365	+	19442245	126699523	COG4303E	core	Ethanolamine ammonia-lyase heavy chain (EC 4.3.1.7)	ethanolamine ammonia lyase large subunit	eutB	10.5333	951.474	6.49714	-24.7049	0	0
VBICloDif38397_2010	CD1914	2215743	2216624	882	+	19442247	126699524	COG4302E	core	Ethanolamine ammonia-lyase light chain (EC 4.3.1.7)	ethanolamine ammonia-lyase small subunit	eutC	5.54541	563.548	6.6671	-19.9695	0	0
VBICloDif38397_2011	CD1915	2216644	2217297	654	+	19442249	126699525	COG4816E	core	Ethanolamine utilization polyhedral-body-like protein EutL	ethanolamine utilization protein EutL	eutL	13.2094	978.923	6.21156	-20.3994	0	0
VBICloDif38397_2012	CD1916	2217308	2218009	702	+	19442251	126699526	COG4577QC	core	Ethanolamine utilization polyhedral-body-like protein EutM	ethanolamine carboxysome strutural protein		2.032	408.378	7.65086	-14.052	0	0
VBICloDif38397_2013	CD1917	2218012	2219481	1470	+	19442253	126699527	COG1012C	core	Acetaldehyde dehydrogenase, ethanolamine utilization cluster	ethanolamine acetaldehyde oxidoreductase		11.9374	1148.71	6.58838	-26.1789	0	0
VBICloDif38397_2014	CD1918	2219567	2219854	288	+	19442255	126699528	COG4577QC	core	Ethanolamine utilization protein similar to PduA/PduJ	ethanolamine carboxysome strutural protein	eutM	199.1	9947.12	5.64271	-23.5375	0	0
VBICloDif38397_2015	CD1919	2219981	2220742	762	+	19442257	126699529	COG4812E	core	ATP:Cob(I)alamin adenosyltransferase (EC 2.5.1.17), ethanolamine utilization	ethanolamine corrinoid cobalamin adenosyltransferase	eutT	3.05685	386.107	6.98081	-16.2635	0	0
VBICloDif38397_2016	CD1920	2220755	2221384	630	+	19442259	126699530	COG4869Q	core	Ethanolamine utilization protein similar to PduL	propanediol utilization phosphotransacylase		15.2774	613.05	5.32654	-17.8433	0	0
VBICloDif38397_2017	CD1921	2221426	2222151	726	+	19442261	126699531	-	core	Protein clustered with ethanolamine utilization	ethanolamine utilization protein		5.15779	575.248	6.80129	-18.925	0	0
VBICloDif38397_2018	CD1922	2222164	2222436	273	+	19442263	126699532	COG4576QC	core	Ethanolamine utilization polyhedral-body-like protein EutN	ethanolamine carboxysome structural protein	eutN	2.61063	85.5049	5.03354	-4.0817	4.47071e-05	0.000251153
VBICloDif38397_2019	CD1923	2222429	2222980	552	+	19442265	126699533	COG4577QC	core	Ethanolamine utilization protein similar to PduT	ethanolamine utilization protein		1.44478	117.112	6.3409	-7.5277	5.17364e-14	1.278e-12
VBICloDif38397_2020	CD1924	2222992	2224083	1092	+	19442267	126699534	COG3192E	core	Ethanolamine permease	ethanolamine utilization protein EutH	eutH	8.06517	591.927	6.19757	-21.2436	0	0
VBICloDif38397_2021	CD1925	2224085	2224558	474	+	19442269	126699535	COG4766E	core	Ethanolamine utilization protein EutQ	ethanolamine utilization protein	eutQ	2.39067	287.572	6.91036	-9.71465	0	0
VBICloDif38397_2029	CD1933	2231800	2232645	846	-	19442285	126699542	-	core	FIG00517993: hypothetical protein	membrane protein		3.16626	13.8926	2.13346	-4.8464	1.25721e-06	9.99744e-06
VBICloDif38397_2041	CD1945	2241418	2241879	462	-	19442309	126699554	-	core	Lactoylglutation lyase	hypothetical protein		4.57407	28.9235	2.66069	-4.94437	7.63917e-07	6.3731e-06
VBICloDif38397_2056	CD1960	2259619	2260650	1032	+	19442339	126699569	COG0642T	core	Sensor protein resE (EC 2.7.3.-)	two-component sensor histidine kinase		1.95921	5.92109	1.59559	-3.17489	0.00149895	0.00564416
VBICloDif38397_2058	CD1962	2261410	2263827	2418	+	19442343	126699571	COG4591M	core	FIG00515036: hypothetical protein	ABC transporter permease		1.01159	3.85969	1.93185	-4.71337	2.43654e-06	1.81335e-05
VBICloDif38397_2059	CD1963	2264008	2264799	792	-	19442345	126699572	COG2226H	core	FIG00513963: hypothetical protein	methyltransferase		81.6495	277.651	1.76576	-8.26897	2.22045e-16	7.09524e-15
VBICloDif38397_2060	CD1964	2264832	2265419	588	-	19442347	126699573	-	core	Transcriptional regulator, TetR family	transcriptional regulator		19.8862	86.8603	2.12693	-6.92826	4.26037e-12	8.52809e-11
VBICloDif38397_2063	CD1967	2268834	2269709	876	-	19442353	126699576	-	core	FIG00517937: hypothetical protein	hypothetical protein		5.28041	15.9137	1.59155	-4.24575	2.1786e-05	0.000132196
VBICloDif38397_2127	CD2022	2334650	2335054	405	-	19442481	126699639	-	core	FIG00516672: hypothetical protein	hypothetical protein		2.81664	21.7007	2.9457	-3.9026	9.51634e-05	0.000485291
VBICloDif38397_2129	CD2024	2335801	2336655	855	+	19442485	126699641	COG1131V	core	ABC transporter, ATP-binding protein	ABC transporter multidrug-family ATP-binding protein		53.1597	173.584	1.70723	-7.51488	5.70655e-14	1.39971e-12
VBICloDif38397_2148	CD2043	2355598	2356296	699	+	19442523	126699660	-	core	putative hydrolase	hydrolase		33.1215	143.389	2.11409	-8.04498	8.88178e-16	2.57794e-14
VBICloDif38397_2152	CD2046	2358783	2359067	285	-	19442531	126699663	-	core	FIG00518018: hypothetical protein	hypothetical protein		59.7394	247.513	2.05075	-5.95051	2.67316e-09	3.52675e-08
VBICloDif38397_2164	CD2057	2372138	2372701	564	-	19442555	126699674	-	core	FIG00512796: hypothetical protein	hypothetical protein		34.7186	119.685	1.78546	-6.31498	2.70192e-10	4.2391e-09
VBICloDif38397_2165	CD2058	2372860	2373573	714	-	19442557	126699675	-	core	FIG00520923: hypothetical protein	hypothetical protein		47.8073	198.155	2.05133	-8.35745	0	0
VBICloDif38397_2169	CD2062	2377537	2378535	999	-	19442565	126699679	-	core	FIG00523697: hypothetical protein	hypothetical protein		110.052	359.993	1.70979	-8.76483	0	0
VBICloDif38397_2172	CD2065	2380224	2380601	378	-	19442571	126699682	COG3682K	core	Transcriptional regulator, MecI family	beta-lactams repressor		32.2793	133.472	2.04786	-6.04147	1.52715e-09	2.11915e-08
VBICloDif38397_2212	CD2104	2430778	2432373	1596	-	19442651	126699721	-	core	putative ABC transporter, permease protein	ABC transporter permease		0.641951	2.87623	2.16364	-3.39889	0.000676598	0.00276271
VBICloDif38397_2235	CD2124	2459497	2460423	927	+	19442697	126699741	COG0679R	core	Malate permease	malate transporter		35.3952	113.842	1.6854	-6.88909	5.61484e-12	1.09868e-10
VBICloDif38397_2261	CD2149	2486128	2487387	1260	-	19442749	126699765	COG2720V	core	Vancomycin B-type resistance protein VanW	"vancomycin resistance protein, vanW family"		609.092	2629.27	2.10993	-12.5264	0	0
VBICloDif38397_2281	CD2167	2506575	2507480	906	-	19442789	126699783	COG3621R	core	patatin-like phospholipase	acyl transferase/acyl hydrolase/lysophospholipase		4.57113	14.5028	1.66571	-4.4122	1.02327e-05	6.81465e-05
VBICloDif38397_2282	CD2168	2507851	2509443	1593	-	19442791	126699784	COG1151C	core	Hydroxylamine reductase (EC 1.7.-.-)	hybrid cluster protein	hcp	49.9218	815.309	4.02961	-20.813	0	0
VBICloDif38397_2283	CD2169	2509503	2510228	726	-	19442793	126699785	COG1149C	core	Ferredoxin 3 fused to uncharacterized domain	iron-sulfur binding protein		16.9778	161.89	3.25329	-11.1083	0	0
VBICloDif38397_2306	CD2191	2537509	2538330	822	-	19442839	126699807	COG1387ER	core	Histidinol-phosphatase (EC 3.1.3.15)	phosphoesterase		5.30058	20.8197	1.97372	-5.25436	1.48539e-07	1.43314e-06
VBICloDif38397_2320	CD2205	2554296	2555462	1167	-	19442867	126699822	COG0628R	core	Protein of unknown function UPF0118	membrane protein		37.4749	105.996	1.50002	-6.54627	5.89906e-11	1.01715e-09
VBICloDif38397_2322	CD2207	2557277	2557801	525	-	19442871	126699824	COG4635CH	core	FIG00514264: hypothetical protein	flavodoxin		91.0115	559.324	2.61956	-11.3555	0	0
VBICloDif38397_2323	CD2208	2557851	2558348	498	-	19442873	126699825	COG1846K	core	Transcriptional regulator, MarR family	MarR family transcriptional regulator		164.967	889.785	2.43128	-11.6241	0	0
VBICloDif38397_2332	CD2216	2567562	2568239	678	+	19442891	126699833	-	core	FIG00514295: hypothetical protein	hypothetical protein		20.1763	81.2463	2.00964	-6.55895	5.41867e-11	9.40747e-10
VBICloDif38397_2341	CD2226	2576453	2577085	633	+	19442909	126699843	COG0110R	core	Chloramphenicol acetyltransferase (EC 2.3.1.28)	streptogramin A acetyltransferase (Virginiamycin acetyltransferase D) (Vat(D))	sat	79.5347	247.715	1.63902	-7.2005	5.99965e-13	1.28992e-11
VBICloDif38397_2345	CD2230	2581783	2582559	777	-	19442917	126699847	COG2116P	core	Formate efflux transporter (TC 2.A.44 family)	formate/nitrite transporter	nirC	2.28935	13.7821	2.58978	-4.97895	6.39313e-07	5.43104e-06
VBICloDif38397_2348	CD2233	2584392	2585399	1008	-	19442923	400927424	-	core	Anaerobic sulfite reductase subunit A	anaerobic sulfite reductase subunit A (Anaerobic sulfite reductase iron-sulfur subunit)	asrA	1.52954	6.64812	2.11985	-3.87157	0.000108139	0.000543501
VBICloDif38397_2353	CD2238	2589317	2589769	453	-	19442933	126699855	COG2731G	core	probable beta-D-galactosidase	hypothetical protein		6.36286	21.5371	1.75907	-3.61046	0.000305653	0.001379
VBICloDif38397_2357	CD2242	2593329	2593820	492	-	19442941	400927425	-	core	FIG00515462: hypothetical protein	hypothetical protein		57.8318	265.604	2.19935	-8.19398	2.22045e-16	7.09524e-15
VBICloDif38397_2358	CD2243	2593842	2595206	1365	-	19442943	126699860	-	core	FIG00512815: hypothetical protein	membrane protein		2.77075	9.71013	1.80921	-4.80023	1.58482e-06	1.22393e-05
VBICloDif38397_2367	CD2251	2608312	2608668	357	+	19442961	126699869	-	core	FIG00513650: hypothetical protein	hypothetical protein		119.89	1166.21	3.28204	-12.0621	0	0
VBICloDif38397_2415	CD2300	2665677	2666009	333	-	19443057	126699916	-	core	FIG00518013: hypothetical protein	hypothetical protein		42.3418	148.366	1.809	-5.50243	3.7459e-08	4.18172e-07
VBICloDif38397_2416	CD2301	2666036	2666290	255	-	19443059	400927430	-	core	FIG00513083: hypothetical protein	hypothetical protein		11.0372	71.1063	2.6876	-3.95576	7.62907e-05	0.000400785
VBICloDif38397_2428	CD2311	2673187	2673999	813	+	19443083	126699929	COG0725P	core	Molybdenum ABC transporter, periplasmic molybdenum-binding protein ModA (TC 3.A.1.8.1)	ABC transporter molybdenum-like extracellular solute-binding protein		11.5428	43.6937	1.92043	-6.08826	1.14144e-09	1.62271e-08
VBICloDif38397_2429	CD2312	2674009	2674800	792	+	19443085	126699930	COG0555O	core	Sulfate transport system permease protein CysT	ABC transporter molybdenum-like permease	modB	1.49288	8.5262	2.5138	-4.02574	5.67968e-05	0.000308617
VBICloDif38397_2430	CD2313	2674802	2675497	696	+	19443087	126699931	COG3839G	core	ABC transporter ATP-binding protein	ABC transporter molybdenum-like ATP-binding protein		6.56694	21.8789	1.73625	-4.61845	3.86617e-06	2.78225e-05
VBICloDif38397_2431	CD2314	2675484	2676215	732	+	19443089	126699932	COG2014S	core	FIG00513814: hypothetical protein	hypothetical protein		7.27272	24.162	1.73217	-4.76386	1.89926e-06	1.4412e-05
VBICloDif38397_2455	CD2338	2704760	2705878	1119	-	19443137	126699956	COG1454C	core	NAD-dependent 4-hydroxybutyrate dehydrogenase (EC 1.1.1.61)	4-hydroxybutyrate dehydrogenase (4-hydroxybutanoate:NAD+ oxidoreductase)	abfH	814.385	176.061	-2.20964	12.2129	0	0
VBICloDif38397_2456	CD2339	2705898	2707205	1308	-	19443139	126699957	COG0427C	core	4-hydroxybutyrate:acetyl-CoA CoA transferase (EC 2.3.1.-)	4-hydroxybutyrate CoA-transferase	abfT	618.635	115.944	-2.41566	13.129	0	0
VBICloDif38397_2457	CD2340	2707229	2707504	276	-	19443141	126699958	-	core	FIG00514896: hypothetical protein	hypothetical protein		78.4372	24.1551	-1.69921	3.59355	0.0003262	0.00144918
VBICloDif38397_2458	CD2341	2707639	2709135	1497	-	19443143	126699959	COG2368Q	core	4-hydroxybutanoyl-CoA dehydratase (EC 4.2.1.-) / Vinylacetyl-CoA Delta-isomerase (EC 5.3.3.3)	gamma-aminobutyrate metabolism dehydratase/isomerase	abfD	719.998	138.721	-2.37581	13.1846	0	0
VBICloDif38397_2459	CD2342	2709328	2710719	1392	-	19443145	126699960	COG1012C	core	Succinate-semialdehyde dehydrogenase, CoA-dependent	succinate-semialdehyde dehydrogenase (NAD(P)+)	sucD	917.279	146.945	-2.64208	14.655	0	0
VBICloDif38397_2460	CD2343	2710750	2712294	1545	-	19443147	126699961	COG0427C	core	Succinyl-CoA:coenzyme A transferase (EC 2.8.3.-)	succinyl-CoA:coenzyme A transferase	cat1	626.809	83.9877	-2.89978	15.6716	0	0
VBICloDif38397_2461	CD2344	2712321	2713706	1386	-	19443149	126699962	COG2985R	core	FIG00516592: hypothetical protein	membrane protein		357.081	56.9013	-2.64972	13.7043	0	0
VBICloDif38397_2474	CD2359	2728293	2729114	822	+	19443175	126699975	COG0561R	core	Hydrolase (HAD superfamily)	"hydrolase, HAD superfamily, subfamily IIB"		35.1807	105.085	1.5787	-6.28131	3.35738e-10	5.22042e-09
VBICloDif38397_2491	CD2374	2740993	2741421	429	+	19443209	126699989	-	core	FIG00513578: hypothetical protein	hypothetical protein		6.96266	24.2219	1.7986	-3.65844	0.000253754	0.001166
VBICloDif38397_2502	CD2385	2753608	2755416	1809	-	19443231	126700000	COG2199T	core	FIG00513168: hypothetical protein	diguanylate cyclase signaling protein		1.21972	5.36596	2.13729	-4.61845	3.86623e-06	2.78225e-05
VBICloDif38397_2512	CD2394	2763689	2764195	507	-	19443251	126700009	COG2176L	core	DNA polymerase III alpha subunit (EC 2.7.7.7)	DNA polymerase III subunit epsilon		77.764	275.36	1.82415	-7.226	4.9738e-13	1.09644e-11
VBICloDif38397_2575	CD2454	2830132	2831607	1476	-	19443377	126700071	-	core	FIG00514106: hypothetical protein	hypothetical protein		4.98341	15.11	1.6003	-4.54451	5.50627e-06	3.8666e-05
VBICloDif38397_2641	CD2518	2908692	2910062	1371	-	19443509	126700135	COG2247M	unique	cell surface protein	cell surface protein		27.2568	123.91	2.18461	-9.54411	0	0
VBICloDif38397_2648	CD2525	2918012	2918650	639	+	19443523	126700142	COG2137R	core	RecA regulator RecX	recombination regulator RecX	recX	18.0762	51.4283	1.50847	-4.72917	2.25434e-06	1.68592e-05
VBICloDif38397_2691	CD2567	2969118	2969426	309	+	19443609	126700186	COG1445G	core	PTS system, fructose-specific IIBC component (EC 2.7.1.69)	PTS system mannose-specfic transporter subunit IIB		5.59246	22.1257	1.98417	-2.55763	0.0105389	0.0302135
VBICloDif38397_2722	CD2597	3005397	3005843	447	-	19443671	126700217	COG0597MU	shared	Lipoprotein signal peptidase (EC 3.4.23.36)	lipoprotein signal peptidase	lspA	7.03431	26.2985	1.9025	-3.93181	8.43079e-05	0.000435674
VBICloDif38397_2725	CD2600	3007735	3009156	1422	-	19443677	126700220	COG1966T	core	Carbon starvation protein A	"carbon starvation protein, CstA"		696.837	190.39	-1.87186	10.5514	0	0
VBICloDif38397_2738	CD2615	3022231	3022803	573	+	19443703	126700229	COG1309K	core	FIG00521363: hypothetical protein	TetR family transcriptional regulator		44.9213	250.421	2.47888	-8.72467	0	0
VBICloDif38397_2762	CD2638	3047477	3048169	693	-	19443751	126700252	COG0745TK	core	Phosphate regulon transcriptional regulatory protein PhoB (SphR)	two-component response regulator		60.0407	182.093	1.60066	-6.76199	1.36113e-11	2.54883e-10
VBICloDif38397_2789	CD2665	3078230	3079099	870	+	19443805	126700279	COG2207K	core	Transcriptional regulator of rhamnose utilization, AraC family	AraC family transcriptional regulator		15.4062	46.7793	1.60235	-5.3936	6.90589e-08	7.24495e-07
VBICloDif38397_2829	CD2704	3125620	3126963	1344	+	19443885	126700318	COG2252R	core	Xanthine/uracil/thiamine/ascorbate permease family protein	permease		359.998	53.7535	-2.74356	14.068	0	0
VBICloDif38397_2830	CD2705	3127142	3128506	1365	+	19443887	126700319	COG0402FR	core	S-adenosylhomocysteine deaminase (EC 3.5.4.28); Methylthioadenosine deaminase	amidohydrolase		257.17	90.4569	-1.50742	7.97211	1.55431e-15	4.43743e-14
VBICloDif38397_2851	CD2724	3160628	3161326	699	-	19443935	126700339	COG0726G	core	probable polysaccharide deacetylase	polysaccharide deacetylase		197.977	631.859	1.67427	-8.71517	0	0
VBICloDif38397_2852	CD2725	3161317	3162414	1098	-	19443937	126700340	COG0707M	core	1,2-diacylglycerol 3-glucosyltransferase (EC 2.4.1.157); diglucosyldiacylglycerol synthase (LTA membrane anchor synthesis); putative	monogalactosyldiacylglycerol synthase		10.1304	65.4941	2.69268	-9.18229	0	0
VBICloDif38397_2890	CD2763	3211405	3211875	471	+	19444013	126700379	-	core	FIG00512793: hypothetical protein	lipoprotein		129.923	432.348	1.73454	-7.6184	2.57572e-14	6.45412e-13
VBICloDif38397_2913	CD2786	3240044	3241621	1578	-	19444059	126700402	COG2247M	core	N-acetylmuramoyl-L-alanine amidase (EC 3.5.1.28)	cell surface protein		17.4583	90.0759	2.36723	-9.81485	0	0
VBICloDif38397_2955	CD2828	3300169	3301359	1191	+	19444143	126700444	COG0436E	core	Biosynthetic Aromatic amino acid aminotransferase alpha (EC 2.6.1.57) @ Aspartate aminotransferase (EC 2.6.1.1)	aspartate aminotransferase		5.92791	27.8465	2.2319	-6.84423	7.68874e-12	1.48777e-10
VBICloDif38397_2977	CD2849	3330441	3332351	1911	-	19444187	126700465	COG0075E	core	2-aminoethylphosphonate:pyruvate aminotransferase (EC 2.6.1.37)	bifunctional phosphonoacetaldehyde hydrolase/aminoethylphosphonate transaminase		147.541	450.307	1.60979	-9.14849	0	0
VBICloDif38397_2978	CD2850	3332630	3333415	786	-	19444189	126700466	COG1349KG	core	DeoR-family transcriptional regulator	DeoR family transcriptional regulator		50.7642	299.298	2.5597	-11.0377	0	0
VBICloDif38397_2979	CD2851	3333632	3333862	231	-	19444191	126700467	COG0236IQ	core	D-alanine--poly(phosphoribitol) ligase subunit 2 (EC 6.1.1.13)	D-alanine--poly(phosphoribitol) ligase subunit 2 (D-alanyl carrier protein) (DCP)	dltC	148.389	817.547	2.46192	-7.50434	6.17284e-14	1.49306e-12
VBICloDif38397_2980	CD2852	3333881	3335029	1149	-	19444193	126700468	COG1696M	core	D-alanyl transfer protein DltB	"D-alanyl transferase DltB, MBOAT family"	dltB	156.124	963.429	2.62549	-14.5364	0	0
VBICloDif38397_2981	CD2853	3335029	3336543	1515	-	19444195	126700469	COG1020Q	core	D-alanine--poly(phosphoribitol) ligase subunit 1 (EC 6.1.1.13)	D-alanine--poly(phosphoribitol) ligase subunit 1	dltA	310.016	1913.57	2.62585	-15.4356	0	0
VBICloDif38397_2983	CD2854	3336664	3337854	1191	-	19444199	126700470	COG3966M	core	Poly(glycerophosphate chain) D-alanine transfer protein DltD	D-alanine transferase DltD	dltD	554.826	3048.85	2.45816	-14.5455	0	0
VBICloDif38397_2989	CD2860	3344136	3344813	678	-	19444211	126700476	-	core	membrane protein, putative	membrane protein		2.34519	7.50022	1.67723	-2.7691	0.00562109	0.0174962
VBICloDif38397_2990	CD2861	3344830	3345525	696	-	19444213	126700477	-	core	membrane protein, putative	membrane protein		5.22937	16.6149	1.66776	-4.18081	2.90471e-05	0.000171477
VBICloDif38397_2991	CD2862	3345577	3346776	1200	-	19444215	400927484	-	core	Microsomal dipeptidase (EC 3.4.13.19)	"peptidase, M19 family"		5.88732	19.0545	1.69445	-5.12334	3.00178e-07	2.70997e-06
VBICloDif38397_3022	CD2892	3382269	3382865	597	-	19444277	126700508	-	unique	hypothetical protein	hypothetical protein		53.933	216.539	2.00539	-7.62883	2.37588e-14	6.04028e-13
VBICloDif38397_3059	CD2924	3410090	3410317	228	-	19444351	126700542	-	unique	hypothetical protein	hypothetical protein		1868.47	12914.9	2.78911	-13.9504	0	0
VBICloDif38397_3111	CD2966	3445219	3447873	2655	-	19444455	126700586	COG1454C	core	Alcohol dehydrogenase (EC 1.1.1.1); Acetaldehyde dehydrogenase (EC 1.2.1.10)	bifunctional acetaldehyde-CoA/alcohol dehydrogenase	adhE	3276.25	1150.4	-1.50991	8.67249	0	0
VBICloDif38397_3114	CD2969	3450328	3451719	1392	-	19444461	126700590	COG0318IQ	core	Long-chain-fatty-acid--CoA ligase (EC 6.2.1.3)	AMP-binding protein		4.10604	12.6341	1.6215	-4.32104	1.55293e-05	9.79867e-05
VBICloDif38397_3140	CD2996	3480424	3481149	726	+	19444513	400927500	-	core	FIG00516002: hypothetical protein	hypothetical protein		19.9175	72.3431	1.86082	-6.39809	1.5733e-10	2.56066e-09
VBICloDif38397_3165		3508294	3509037	744	-	19444563			core	FIG00515449: hypothetical protein			5.35154	22.5871	2.07748	-5.25877	1.45021e-07	1.40698e-06
VBICloDif38397_3180	CD3036	3525860	3527179	1320	-	19444593	126700654	COG3104E	core	Di-/tripeptide transporter	"transporter, Major Facilitator Superfamily (MFS)"		852.121	282.195	-1.59437	9.10264	0	0
VBICloDif38397_3243	CD3099	3605034	3606221	1188	-	19444719	126700716	COG1473R	core	Catalyzes the cleavage of p-aminobenzoyl-glutamate to p-aminobenzoate and glutamate, subunit A	"amidohydrolase, M20D family"		496.593	134.156	-1.88816	10.2648	0	0
VBICloDif38397_3244	CD3100	3606235	3607626	1392	-	19444721	126700717	COG1288S	core	Arginine/ornithine antiporter ArcD	"C4-dicarboxylate anaerobic carrier,DcuC family"		366.677	72.2692	-2.34306	12.3454	0	0
VBICloDif38397_3251	CD3107	3614991	3616535	1545	+	19444735	126700724	COG3711K	core	putative transcription antiterminator	PTS operon transcription antiterminator		6.50105	21.8022	1.74573	-5.58617	2.3213e-08	2.67718e-07
VBICloDif38397_3305	CD3156B	3686842	3687057	216	-	19444843	400927512	-	core	FIG00518549: hypothetical protein	hypothetical protein		31.7024	144.214	2.18555	-3.38297	0.000717077	0.00291433
VBICloDif38397_3390	CD3237	3789848	3790855	1008	-	19445013	126700857	COG3938E	core	Proline racemase (EC 5.1.1.4)	proline racemase	prdF	954.455	4038.42	2.08104	-12.3567	0	0
VBICloDif38397_3404	CD3251	3805243	3806109	867	-	19445041	126700870	COG3391S	core	Surface antigen	dehydrogenase		1.92832	5.58424	1.53401	-2.79613	0.00517189	0.0163612
VBICloDif38397_3413	CD3260	3817984	3818637	654	-	19445059	126700879	COG0704P	core	Phosphate transport system regulatory protein PhoU	phosphate uptake regulator PhoU	phoU	10.8476	106.95	3.30149	-10.0823	0	0
VBICloDif38397_3414	CD3261	3818665	3819429	765	-	19445061	126700880	COG1117P	core	Phosphate transport ATP-binding protein PstB (TC 3.A.1.7.1)	phosphate transporter ATP-binding protein	phoT	8.72809	85.9141	3.29916	-10.0865	0	0
VBICloDif38397_3415	CD3262	3819448	3820272	825	-	19445063	126700881	COG0581P	core	Phosphate transport system permease protein PstA (TC 3.A.1.7.1)	ABC transporter phosphate-specific permease		4.54854	64.0644	3.81605	-10.2334	0	0
VBICloDif38397_3416	CD3263	3820274	3821191	918	-	19445065	126700882	COG0573P	core	Phosphate transport system permease protein PstC (TC 3.A.1.7.1)	ABC transporter phosphate-specific permease		3.14791	76.4668	4.60237	-11.9977	0	0
VBICloDif38397_3425	CD3272	3830925	3831434	510	-	19445083	126700891	COG4769S	core	Heptaprenyl diphosphate synthase component I (EC 2.5.1.30)	membrane protein		47.0751	138.441	1.55623	-5.62216	1.88588e-08	2.21162e-07
VBICloDif38397_3437	CD3284	3845886	3846965	1080	-	19445107	126700903	COG0265O	core	Serine protease, DegP/HtrA, do-like (EC 3.4.21.-)	"serine protease, HrtA family"		79.8105	270.513	1.76105	-8.73031	0	0
VBICloDif38397_3441	CD3288	3852139	3852456	318	-	19445115	126700907	-	core	FIG00514650: hypothetical protein	hypothetical protein		27.2819	110.874	2.0229	-5.35588	8.51422e-08	8.69649e-07
VBICloDif38397_3511	CD3354	3918548	3919216	669	+	19445255	126700974	COG3382S	core	FIG00517274: hypothetical protein	tRNA-binding protein		6.33577	23.9763	1.92001	-5.04714	4.4848e-07	3.93465e-06
VBICloDif38397_3579	CD3416	4001911	4002780	870	-	19445391	126701039	COG1175G	core	sugar ABC transporter, permease protein	ABC transporter sugar-family permease		1.61788	4.75854	1.55642	-2.54725	0.0108575	0.0309973
VBICloDif38397_3621	CD3456	4050029	4050598	570	+	19445481	126701079	COG0212H	core	5-formyltetrahydrofolate cyclo-ligase (EC 6.3.3.2)	5-formyltetrahydrofolate cyclo-ligase		15.6855	48.006	1.61378	-4.85617	1.19677e-06	9.60448e-06
VBICloDif38397_3641	CD3476	4065328	4065555	228	-	19445521	126701099	-	core	ATP synthase protein I	ATP synthase transporter protein AtpZ	atpZ	26.1634	273.891	3.38798	-5.87097	4.33241e-09	5.48719e-08
VBICloDif38397_3656	CD3488	4076466	4077431	966	-	19445551	126701112	COG1210M	core	UTP--glucose-1-phosphate uridylyltransferase (EC 2.7.7.9)	UTP--glucose-1-phosphate uridylyltransferase	gtaB	171.827	533.688	1.63504	-8.79207	0	0
VBICloDif38397_3693	CD3525	4118612	4119679	1068	-	19445625	126701149	COG1840P	core	Ferric iron ABC transporter, iron-binding protein	ABC transporter iron-family extracellular solute-binding protein		830.624	276.763	-1.58554	8.92151	0	0
VBICloDif38397_3694	CD3526	4119691	4121379	1689	-	19445627	126701150	COG1178P	unique	Ferric iron ABC transporter, permease protein	ABC transporter iron-family permease		310.729	103.806	-1.58177	8.61166	0	0
VBICloDif38397_3748	CD3577	4177117	4178271	1155	-	19445741	126701204	COG0626E	core	Methionine gamma-lyase (EC 4.4.1.11)	methionine gamma-lyase	mdeA	32.7263	9.72443	-1.75077	6.26159	3.81084e-10	5.84721e-09
VBICloDif38397_3773	CD3601	4208543	4209259	717	-	19445791	126701228	COG1876M	core	D-alanyl-D-alanine carboxypeptidase (EC 3.4.16.4)	"D-alanyl-D-alanine carboxypeptidase, M15 family (DD-peptidase) (DD-carboxypeptidase)"		94.2188	14.3165	-2.71833	9.84144	0	0
VBICloDif38397_3805	CD3632	4241159	4241680	522	-	19445855	126701258	COG1335Q	unique	Isochorismatase (EC 3.3.2.1)	isochorismatase		5.02021	24.1719	2.26751	-4.79353	1.6387e-06	1.25718e-05
VBICloDif38397_3814	CD3639	4248297	4249178	882	+	19445873	126701266	COG0583K	core	Transcriptional regulator, LysR family	LysR family transcriptional regulator		16.959	57.1435	1.75254	-6.09657	1.08369e-09	1.55328e-08
VBICloDif38397_3829	CD3654	4264158	4265150	993	+	19445903	126701281	COG1484L	core	DNA replication protein DnaC	DNA replication protein DnaC		40.8107	115.691	1.50325	-6.38783	1.68258e-10	2.72383e-09
VBICloDif38397_3843	CD3667	4276359	4276961	603	-	19445939	126701295	COG0425O	core	Hypothetical protein Cj1505c	hypothetical protein		245.649	761.664	1.63256	-7.94838	1.9984e-15	5.52415e-14

## Sheet: CD196
Differentially expressed genes in strain C. difficile 196 during osmotoc shock
PATRIC_Locus	RefSeq_Locus	Start	End	Gene length	Strand	FID	Gene type	PID	COG	Gene name	Gene symbol	Ctrl	Salt	log2(fold_change)	test_stat	p_value	q_value
VBICloDif125228_1874	CD196_1787	2065724	2067157	1434	+	19449923	core	260683526	COG4819E	Ethanolamine utilization protein EutA	eutA	2.91777	627.332	7.74822	-22.8134	0	0
VBICloDif125228_1889	CD196_1803	2078793	2079968	1176	+	19449953	shared	260683541	COG1473R	putative peptidase( EC:3.5.1.14 )	-	1.81784	186.072	6.67749	-15.3335	0	0
VBICloDif125228_1890	CD196_1805	2080003	2081541	1539	+	19449955	shared	260683542	COG2978H	Aminobenzoyl-glutamate transport protein	-	2.37762	178.796	6.23265	-18.0728	0	0
VBICloDif125228_1891	CD196_1806	2081573	2082775	1203	+	19449957	shared	260683543	COG1168E	Putative aminotransferase	-	1.87537	138.622	6.20783	-14.3262	0	0
VBICloDif125228_1878	CD196_1791	2070117	2070818	702	+	19449931	core	260683530	COG4577QC	Ethanolamine utilization polyhedral-body-like protein EutM	-	8.93047	526.772	5.8823	-19.2002	0	0
VBICloDif125228_1875	CD196_1788	2067175	2068539	1365	+	19449925	core	260683527	COG4303E	Ethanolamine ammonia-lyase heavy chain (EC 4.3.1.7)	eutB	33.9417	1971.25	5.85991	-23.0501	0	0
VBICloDif125228_1876	CD196_1789	2068552	2069433	882	+	19449927	core	260683528	COG4302E	Ethanolamine ammonia-lyase light chain (EC 4.3.1.7)	eutC	14.7452	852.048	5.85262	-20.4612	0	0
VBICloDif125228_1881	CD196_1794	2072800	2073561	762	+	19449937	core	260683533	COG4812E	ATP:Cob(I)alamin adenosyltransferase (EC 2.5.1.17), ethanolamine utilization	eutT	11.0325	538.458	5.609	-19.0196	0	0
VBICloDif125228_1884	CD196_1798	2074983	2075255	273	+	19449943	core	260683536	COG4576QC	Ethanolamine utilization polyhedral-body-like protein EutN	eutN	1.71408	83.0754	5.59892	-2.8067	0.00500517	0.0261515
VBICloDif125228_1887	CD196_1801	2076904	2077377	474	+	19449949	core	260683539	COG4766E	Ethanolamine utilization protein EutQ	eutQ	10.8213	511.736	5.56345	-15.6745	0	0
VBICloDif125228_1879	CD196_1792	2070821	2072290	1470	+	19449933	core	260683531	COG1012C	Acetaldehyde dehydrogenase, ethanolamine utilization cluster	-	33.3595	1527.48	5.51691	-21.5852	0	0
VBICloDif125228_1885	CD196_1799	2075248	2075799	552	+	19449945	core	260683537	COG4577QC	Ethanolamine utilization protein similar to PduT	-	5.40452	233.868	5.43539	-12.8302	0	0
VBICloDif125228_1882	CD196_1795	2073574	2074203	630	+	19449939	core	260683534	COG4869Q	Ethanolamine utilization protein similar to PduL	-	20.1665	754.903	5.22626	-18.1577	0	0
VBICloDif125228_1883	CD196_1796	2074245	2074970	726	+	19449941	core	260683535	-	Protein clustered with ethanolamine utilization	-	14.4756	529.755	5.19363	-18.0349	0	0
VBICloDif125228_1877	CD196_1790	2069453	2070106	654	+	19449929	core	260683529	COG4816E	Ethanolamine utilization polyhedral-body-like protein EutL	eutL	94.9495	3156.12	5.05485	-20.0224	0	0
VBICloDif125228_1886	CD196_1800	2075811	2076902	1092	+	19449947	core	260683538	COG3192E	Ethanolamine permease	eutH	29.6404	956.218	5.0117	-18.808	0	0
VBICloDif125228_1591	CD196_1517	1766273	1767181	909	+	19449353	core	260683259	COG0031E	Cysteine synthase (EC 2.5.1.47)	cysM	508.569	15306.9	4.9116	-18.6742	0	0
VBICloDif125228_1880	CD196_1793	2072386	2072673	288	+	19449935	core	260683532	COG4577QC	Ethanolamine utilization protein similar to PduA/PduJ	eutM	302.202	7256.55	4.5857	-17.6557	0	0
VBICloDif125228_1592	CD196_1518	1767208	1767798	591	+	19449355	core	260683260	COG1045E	Serine acetyltransferase (EC 2.3.1.30)	cysA	1032.7	23908.1	4.533	-16.9955	0	0
VBICloDif125228_1870	CD196_1783	2062654	2063004	351	+	19449915	core	260683522	COG4810E	Ethanolamine utilization protein similar to PduU	pduU	46.1376	993.979	4.4292	-15.3216	0	0
VBICloDif125228_2192	CD196_2089	2420244	2421251	1008	-	19450559	core	260683825	-	Anaerobic sulfite reductase subunit A	asrA	3.68508	75.1509	4.35002	-12.2833	0	0
VBICloDif125228_2191	CD196_2088	2419452	2420243	792	-	19450557	core	260683824	COG0543HC	Anaerobic sulfite reductase subunit B	asrB	2.61263	52.5579	4.33033	-9.35935	0	0
VBICloDif125228_2190	CD196_2087	2418468	2419439	972	-	19450555	core	260683823	COG2221C	Anaerobic sulfite reductase subunit C (EC 1.8.1.-)	asrC	6.05439	120.86	4.31921	-14.0006	0	0
VBICloDif125228_1871	CD196_1784	2063012	2063461	450	+	19449917	core	260683523	COG4917E	Ethanolamine utilization protein similar to PduV	pduV	39.3742	668.463	4.08552	-14.751	0	0
VBICloDif125228_1869	CD196_1782	2061283	2062413	1131	+	19449913	core	260683521	COG1454C	Alcohol dehydrogenase (EC 1.1.1.1)	pduQ	43.8781	704.466	4.00496	-15.88	0	0
VBICloDif125228_1469	CD196_1416	1652096	1652305	210	+	19449108	shared	260683159	-	FIG00517193: hypothetical protein	-	29.846	446.698	3.90369	-4.84418	1.27133e-06	2.1199e-05
VBICloDif125228_0718	CD196_0684	826227	827108	882	-	19447591	core	260682435	-	FIG00520397: hypothetical protein	-	3.04031	44.8474	3.88273	-9.15064	0	0
VBICloDif125228_2189	CD196_2086	2417635	2418411	777	-	19450553	core	260683822	COG2116P	Formate efflux transporter (TC 2.A.44 family)	nirC	10.76	147.884	3.78072	-12.7753	0	0
VBICloDif125228_2123	CD196_2022	2338414	2339199	786	-	19450421	core	260683758	COG4905S	FIG00521172: hypothetical protein	-	0.557259	7.60182	3.76992	-3.3267	0.000878812	0.00638054
VBICloDif125228_1984	CD196_1893	2181668	2182042	375	+	19450143	core	260683629	COG1725K	Transcriptional regulator, GntR family	-	251.485	3386.98	3.75145	-14.9872	0	0
VBICloDif125228_1593		1767957	1768145	189	+	19449357	core			Ferredoxin		261.812	3388.65	3.69411	-6.4791	9.22709e-11	2.87111e-09
VBICloDif125228_0720		828149	828553	405	-	19447595	shared			FIG00514886: hypothetical protein		1.57034	16.9332	3.4307	-3.26198	0.00110637	0.00769603
VBICloDif125228_0595	CD196_0568	671270	671851	582	+	19447344	core	260682322	-	FIG00517005: hypothetical protein	-	1.61862	17.0891	3.40024	-4.58161	4.61419e-06	6.93123e-05
VBICloDif125228_0817	CD196_0781	935825	937018	1194	+	19447791	core	260682531	COG0119E	Homocitrate synthase (EC 2.3.3.14)	aksA	39.7276	405.121	3.35014	-13.2446	0	0
VBICloDif125228_0852	CD196_0816	971817	972266	450	+	19447861	core	260682564	-	FIG00515215: hypothetical protein	-	1.06767	10.8413	3.344	-2.59336	0.00950436	0.0420339
VBICloDif125228_0819	CD196_0783	938990	939985	996	+	19447795	core	260682533	COG0473CE	Isocitrate dehydrogenase [NAD] (EC 1.1.1.41)	-	45.6775	443.347	3.27888	-12.8025	0	0
VBICloDif125228_1985	CD196_1894	2182048	2182902	855	+	19450145	core	260683630	COG1131V	ABC transporter, ATP-binding protein	-	217.223	2096.48	3.27072	-13.4765	0	0
VBICloDif125228_0594	CD196_0567	671047	671277	231	+	19447342	core	260682321	COG1149C	Energy conserving hydrogenase Eha associated polyferredoxin	-	25.2846	233.425	3.20663	-5.40481	6.48787e-08	1.33001e-06
VBICloDif125228_2591	CD196_2470	2873560	2874210	651	+	19451358	shared	260684204	COG1309K	Transcriptional regulator, TetR family	-	7.74573	69.999	3.17586	-9.23777	0	0
VBICloDif125228_1799	CD196_1713	1984279	1984647	369	+	19449773	core	260683453	-	FIG00514315: hypothetical protein	-	22.8146	202.93	3.15295	-9.69764	0	0
VBICloDif125228_0818	CD196_0782	937043	938968	1926	+	19447793	core	260682532	COG1048C	Aconitate hydratase (EC 4.2.1.3)	-	72.2356	550.611	2.93025	-12.1453	0	0
VBICloDif125228_2051	CD196_1957	2257926	2259194	1269	-	19450277	core	260683693	COG4268V	FIG00520494: hypothetical protein	-	0.82948	5.93334	2.83857	-4.4412	8.94573e-06	0.000125098
VBICloDif125228_2689	CD196_2568	2995954	2997198	1245	-	19451560	core	260684301	COG0112E	Serine hydroxymethyltransferase (EC 2.1.2.1)	glyA	462.93	3176.88	2.77874	-11.0292	0	0
VBICloDif125228_2590	CD196_2469	2872102	2873241	1140	-	19451356	shared	260684203	COG0006E	cobalt dependent X-Pro dipeptidase	-	171.771	1060.81	2.62661	-11.0347	0	0
VBICloDif125228_3228	CD196_3074	3645075	3645899	825	-	19452638	core	260684803	COG0581P	Phosphate transport system permease protein PstA (TC 3.A.1.7.1)	-	5.11066	31.1285	2.60665	-7.1627	7.90923e-13	3.5338e-11
VBICloDif125228_0719	CD196_0685	827661	828173	513	+	19447593	core	260682436	-	FIG00522214: hypothetical protein	-	353.185	2083.01	2.56017	-10.6243	0	0
VBICloDif125228_1872	CD196_1785	2063563	2064138	576	+	19449919	core	260683524	COG3707T	Ethanolamine two-component response regulator	-	127.422	748.591	2.55456	-10.2567	0	0
VBICloDif125228_3084	CD196_2942	3483003	3484013	1011	-	19452350	shared	260684672	-	hypothetical protein	-	0.840114	4.87965	2.53812	-3.32495	0.000884353	0.00640742
VBICloDif125228_1145	CD196_1100	1301605	1302174	570	-	19448458	core	260682845	-	hypothetical protein	-	134.3	766.552	2.51293	-9.98582	0	0
VBICloDif125228_1444	CD196_1391	1620042	1620482	441	-	19449058	core	260683134	COG2153R	putative acetyltransferase	-	47.6767	269.099	2.49678	-8.9108	0	0
VBICloDif125228_1317	CD196_1270	1479386	1480021	636	-	19448803	core	260683014	COG1335Q	Nicotinamidase (EC 3.5.1.19)	-	15.7885	86.9487	2.46129	-8.09581	6.66134e-16	3.86913e-14
VBICloDif125228_1986	CD196_1895	2182902	2183540	639	+	19450147	core	260683631	-	putative ABC transporter, permease protein	-	1.26277	6.81735	2.43262	-2.85618	0.00428767	0.0230595
VBICloDif125228_0389	CD196_0378	439272	439799	528	-	19446932	core	260682140	-	Substrate-specific component PdxU2 of predicted pyridoxin-related ECF transporter	-	19.8412	105.223	2.40688	-7.97522	1.55431e-15	8.87996e-14
VBICloDif125228_2819	CD196_2695	3166717	3166947	231	-	19451820	core	260684428	COG0236IQ	D-alanine--poly(phosphoribitol) ligase subunit 2 (EC 6.1.1.13)	dltC	228.117	1207.97	2.40474	-8.22426	2.22045e-16	1.33418e-14
VBICloDif125228_0023	CD196_0023	38423	40351	1929	+	19446118	core	260681791	COG0480J	Translation elongation factor G-related protein	-	72.511	365.766	2.33465	-9.78253	0	0
VBICloDif125228_2589	CD196_2468	2870641	2872050	1410	-	19451354	shared	260684202	COG0531E	Agmatine/putrescine antiporter, associated with agmatine catabolism	-	239.506	1200.03	2.32494	-9.58521	0	0
VBICloDif125228_3229	CD196_3075	3645901	3646818	918	-	19452640	core	260684804	COG0573P	Phosphate transport system permease protein PstC (TC 3.A.1.7.1)	-	5.86076	29.3029	2.32189	-7.01495	2.30038e-12	9.54385e-11
VBICloDif125228_2211	CD196_2108	2444162	2444518	357	+	19450597	core	260683844	-	FIG00513650: hypothetical protein	-	263.291	1278.2	2.27938	-8.87194	0	0
VBICloDif125228_2776	CD196_2658	3115752	3116060	309	+	19451734	core	260684391	-	FIG00516231: hypothetical protein	-	11.9303	53.0999	2.15408	-4.0499	5.1239e-05	0.000572333
VBICloDif125228_3626	CD196_3452	4068602	4069483	882	+	19453446	core	260685180	COG0583K	Transcriptional regulator, LysR family	-	14.4492	64.0946	2.14922	-7.47239	7.88258e-14	3.9244e-12
VBICloDif125228_0850	CD196_0814	969575	970429	855	+	19447857	core	260682562	COG2110R	COG2110, Macro domain, possibly ADP-ribose binding module	-	96.8574	426.952	2.14014	-8.75162	0	0
VBICloDif125228_2491	CD196_2372	2752628	2753770	1143	-	19451157	core	260684107	COG0075E	Serine--glyoxylate aminotransferase (EC 2.6.1.45)	-	13.0628	57.2389	2.13153	-7.73092	1.06581e-14	5.89581e-13
VBICloDif125228_3605	CD196_3432	4047199	4048308	1110	-	19453404	shared	260685160	COG0675L	Mobile element protein	-	497.836	2128.93	2.09639	-8.31184	0	0
VBICloDif125228_3098	CD196_2951	3497315	3497962	648	-	19452378	shared	260684681	-	FIG00512977: hypothetical protein	-	11.0727	46.8739	2.08178	-6.45589	1.07581e-10	3.31788e-09
VBICloDif125228_1190	CD196_1140	1345140	1345586	447	+	19448549	core	260682885	COG1959K	Iron-sulfur cluster regulator IscR	-	670.295	2816.6	2.07109	-8.67029	0	0
VBICloDif125228_1176	CD196_1126	1330247	1330495	249	+	19448521	core	260682871	-	FIG00516385: hypothetical protein	-	3266.68	13701.4	2.06843	-8.69363	0	0
VBICloDif125228_0721	CD196_0687	828777	829874	1098	-	19447597	core	260682437	COG0075E	FIG00522098: hypothetical protein	-	20.6667	86.0486	2.05784	-7.52314	5.35127e-14	2.74253e-12
VBICloDif125228_2002	CD196_1911	2199791	2200075	285	-	19450179	core	260683647	-	FIG00518018: hypothetical protein	-	116.713	482.185	2.04662	-7.16282	7.90479e-13	3.5338e-11
VBICloDif125228_0533	CD196_0516	606345	607454	1110	+	19447220	shared	260682274	COG0675L	Mobile element protein	-	67.0815	272.78	2.02375	-8.2259	2.22045e-16	1.33418e-14
VBICloDif125228_0573	CD196_0546	647430	648539	1110	+	19447300	core	260682302	COG0675L	Mobile element protein	-	128.483	521.411	2.02084	-8.32158	0	0
VBICloDif125228_1302	CD196_1254	1463391	1464086	696	+	19448773	core	260682999	COG2049E	Allophanate hydrolase 2 subunit 1 (EC 3.5.1.54)	-	33.1148	133.888	2.01548	-7.34198	2.10498e-13	1.01887e-11
VBICloDif125228_0851	CD196_0815	970742	971614	873	+	19447859	core	260682563	COG1073R	FIG00514005: hypothetical protein	-	46.2145	178.128	1.9465	-7.57405	3.61933e-14	1.94052e-12
VBICloDif125228_1777	CD196_1692	1962180	1962629	450	+	19449729	core	260683432	-	FIG00519326: hypothetical protein	-	4.37205	16.8114	1.94306	-3.25371	0.00113907	0.00790766
VBICloDif125228_0157	CD196_0154	186701	187252	552	+	19446462	core	260681920	COG1544J	Ribosomal subunit interface protein	-	1851.5	7064.65	1.93192	-7.25664	3.96794e-13	1.84377e-11
VBICloDif125228_3227	CD196_3073	3644292	3645056	765	-	19452636	core	260684802	COG1117P	Phosphate transport ATP-binding protein PstB (TC 3.A.1.7.1)	phoT	9.44356	35.9026	1.92668	-5.84558	5.04809e-09	1.22171e-07
VBICloDif125228_0954	CD196_0913	1100441	1102354	1914	+	19448073	core	260682661	-	Hypothetical cyanobacterial membrane protein, in cluster with PxcA	-	7.47094	28.0405	1.90815	-6.85439	7.1616e-12	2.80429e-10
VBICloDif125228_2747	CD196_2628	3069140	3070717	1578	-	19451676	core	260684361	COG2247M	N-acetylmuramoyl-L-alanine amidase (EC 3.5.1.28)	-	27.7953	104.062	1.90453	-7.5015	6.30607e-14	3.18502e-12
VBICloDif125228_2821	CD196_2697	3168114	3169628	1515	-	19451824	core	260684430	COG1020Q	D-alanine--poly(phosphoribitol) ligase subunit 1 (EC 6.1.1.13)	dltA	500.079	1868.91	1.90197	-7.19625	6.18838e-13	2.8377e-11
VBICloDif125228_1728	CD196_1649	1912746	1913000	255	+	19449630	core	260683390	-	FIG00513083: hypothetical protein	-	18.0036	67.0654	1.89728	-3.27149	0.00106983	0.00749274
VBICloDif125228_0402	CD196_0390	453991	455100	1110	+	19446958	shared	260682152	COG0675L	Mobile element protein	-	335.738	1242.39	1.88771	-7.74413	9.54792e-15	5.36685e-13
VBICloDif125228_2823	CD196_2698	3169749	3170939	1191	-	19451828	core	260684431	COG3966M	Poly(glycerophosphate chain) D-alanine transfer protein DltD	dltD	770.79	2848.23	1.88566	-7.08468	1.39355e-12	5.9226e-11
VBICloDif125228_1342	CD196_1292	1511000	1511809	810	+	19448853	core	260683036	COG0789K	Cu(I)-responsive transcriptional regulator	-	1.2384	4.57063	1.88392	-2.58108	0.00984914	0.0431209
VBICloDif125228_1420	CD196_1369	1593814	1594989	1176	-	19449010	core	260683112	COG4086S	FIG00512788: hypothetical protein	-	699.444	2576.77	1.88128	-7.15852	8.1557e-13	3.5978e-11
VBICloDif125228_1300	CD196_1252	1461331	1462122	792	+	19448769	core	260682997	COG1540R	Lactam utilization protein LamB	-	56.5338	208.03	1.87961	-7.31485	2.57572e-13	1.22964e-11
VBICloDif125228_0388	CD196_0377	438649	439245	597	-	19446930	core	260682139	COG0535R	Radical SAM-superfamily protein	-	133.097	487.14	1.87186	-7.58846	3.24185e-14	1.76529e-12
VBICloDif125228_2183	CD196_2080	2409727	2410404	678	+	19450541	core	260683816	-	FIG00514295: hypothetical protein	-	3.85512	13.6961	1.82892	-3.84554	0.000120286	0.00120459
VBICloDif125228_1873	CD196_1786	2064131	2065540	1410	+	19449921	core	260683525	COG3920T	Ethanolamine sensory transduction histidine kinase	-	74.7559	265.405	1.82793	-7.54005	4.70735e-14	2.46007e-12
VBICloDif125228_2582	CD196_2461	2860932	2861567	636	-	19451340	core	260684195	-	FIG00513367: hypothetical protein	-	7.26584	25.7453	1.82511	-4.74398	2.0956e-06	3.3811e-05
VBICloDif125228_0979	CD196_0939	1136348	1136575	228	-	19448123	core	260682686	COG0236IQ	Acyl carrier protein	acpP	910.949	3222.5	1.82274	-6.95592	3.50275e-12	1.41943e-10
VBICloDif125228_3226	CD196_3072	3643611	3644264	654	-	19452634	core	260684801	COG0704P	Phosphate transport system regulatory protein PhoU	phoU	10.8025	38.212	1.82267	-5.59307	2.23095e-08	5.01603e-07
VBICloDif125228_3036	CD196_2906	3426269	3427477	1209	-	19452254	core	260684636	-	FIG00515407: hypothetical protein	-	1.35626	4.78876	1.82002	-3.28686	0.0010131	0.00720545
VBICloDif125228_2405	CD196_2289	2655080	2655643	564	-	19450985	core	260684024	COG1544J	Ribosomal subunit interface protein	-	478.827	1670.01	1.80228	-7.5394	4.72955e-14	2.46007e-12
VBICloDif125228_2820	CD196_2696	3166966	3168114	1149	-	19451822	core	260684429	COG1696M	D-alanyl transfer protein DltB	dltB	273.759	950.886	1.79637	-7.35169	1.95621e-13	9.60197e-12
VBICloDif125228_0446	CD196_0431	505210	505836	627	-	19447046	core	260682192	COG1573L	FIG00514436: hypothetical protein	-	2.65704	9.22558	1.79582	-2.93551	0.00333004	0.0190561
VBICloDif125228_2022	CD196_1928	2219759	2220022	264	+	19450219	core	260683664	-	FIG00512889: hypothetical protein	-	73.633	253.143	1.78153	-5.51942	3.40118e-08	7.45479e-07
VBICloDif125228_3473	CD196_3307	3909371	3909649	279	-	19453134	core	260685036	COG2088M	Protein of unknown function identified by role in sporulation (SpoVG)	spoVG	625.961	2109.6	1.75282	-7.09428	1.30029e-12	5.59447e-11
VBICloDif125228_0889	CD196_0851	1016058	1017605	1548	+	19447935	core	260682599	COG1732M	L-proline glycine betaine binding ABC transporter protein ProX (TC 3.A.1.12.1) / Osmotic adaptation	opuCC	395.646	1330.19	1.74935	-6.75816	1.39753e-11	5.12672e-10
VBICloDif125228_1349	CD196_1299	1515418	1516203	786	+	19448867	core	260683043	COG3393R	GCN5-related N-acetyltransferase	-	20.1324	67.2155	1.73928	-6.09553	1.09077e-09	2.94678e-08
VBICloDif125228_1016	CD196_0978	1173216	1173437	222	+	19448197	core	260682724	-	FIG00517813: hypothetical protein	-	69.7243	231.128	1.72896	-3.9547	7.66319e-05	0.000814214
VBICloDif125228_1381	CD196_1331	1549853	1550320	468	-	19448931	core	260683075	COG3467R	Pyridoxamine 5'-phosphate oxidase-related, FMN-binding	-	43.6228	144.094	1.72385	-6.13315	8.61573e-10	2.383e-08
VBICloDif125228_2112	CD196_2012	2326362	2327621	1260	-	19450399	core	260683748	COG2720V	Vancomycin B-type resistance protein VanW	-	750.45	2471.66	1.71965	-6.31748	2.6587e-10	7.85219e-09
VBICloDif125228_0884		1010655	1010846	192	+	19447925	core			FIG00518734: hypothetical protein		196.473	643.664	1.71197	-2.88966	0.00385653	0.0212996
VBICloDif125228_0888	CD196_0850	1014929	1016065	1137	+	19447933	core	260682598	COG1125E	glycine betaine/L-proline transport, ATP-binding protein	opuCA	844.692	2758.01	1.70713	-6.29094	3.15552e-10	9.24118e-09
VBICloDif125228_1701	CD196_1623	1886422	1887525	1104	-	19449575	core	260683365	COG0117H	Diaminohydroxyphosphoribosylaminopyrimidine deaminase (EC 3.5.4.26) / 5-amino-6-(5-phosphoribosylamino)uracil reductase (EC 1.1.1.193)	ribD	49.5758	161.353	1.70251	-6.75617	1.41689e-11	5.1436e-10
VBICloDif125228_2274	CD196_2167	2516563	2517615	1053	-	19450723	core	260683903	COG1063ER	Galactitol-1-phosphate 5-dehydrogenase (EC 1.1.1.251)	gatD	2.03642	6.61466	1.69964	-3.51898	0.000433213	0.00360322
VBICloDif125228_1303	CD196_1255	1464116	1465102	987	+	19448775	core	260683000	COG1984E	Allophanate hydrolase 2 subunit 2 (EC 3.5.1.54)	-	153.273	496.935	1.69696	-7.03374	2.01061e-12	8.44216e-11
VBICloDif125228_1192	CD196_1142	1346851	1347291	441	+	19448553	core	260682887	COG0822C	Iron-sulfur cluster assembly scaffold protein IscU/NifU-like	-	1780.97	5727.72	1.68529	-6.71246	1.91369e-11	6.47497e-10
VBICloDif125228_2468	CD196_2349	2726493	2727140	648	-	19451111	core	260684084	COG1876M	D-alanyl-D-alanine carboxypeptidase (EC 3.4.16.4)	-	34.3928	109.967	1.6769	-6.01688	1.77814e-09	4.62448e-08
VBICloDif125228_2020	CD196_1926	2217772	2218770	999	-	19450215	core	260683662	-	FIG00523697: hypothetical protein	-	146.361	464.127	1.66499	-6.77885	1.21136e-11	4.53936e-10
VBICloDif125228_1301	CD196_1253	1462151	1463371	1221	+	19448771	core	260682998	COG1914P	Mn2+/Fe2+ transporter, NRAMP family	-	52.5266	164.853	1.65006	-6.63394	3.26839e-11	1.05466e-09
VBICloDif125228_0459	CD196_0444	518815	519642	828	-	19447072	core	260682205	COG0388R	FIG003879: Predicted amidohydrolase / Omega amidase (Nit2 homolog)	-	57.6202	179.481	1.63919	-6.40835	1.47104e-10	4.49701e-09
VBICloDif125228_1700	CD196_1622	1885723	1886388	666	-	19449573	core	260683364	COG0307H	Riboflavin synthase eubacterial/eukaryotic (EC 2.5.1.9)	ribB	21.4944	66.5815	1.63116	-5.54535	2.9336e-08	6.47063e-07
VBICloDif125228_1805	CD196_1718	1988996	1989592	597	+	19449785	core	260683458	COG0583K	Transcriptional regulator, LysR family	-	215.016	665.618	1.63025	-6.67099	2.54083e-11	8.35117e-10
VBICloDif125228_1470	CD196_1417	1652445	1653011	567	-	19449110	core	260683160	-	uncharacterized protein homolog YKRK B. subtilis	-	11.3374	35.0623	1.62883	-4.60321	4.1602e-06	6.3036e-05
VBICloDif125228_0408	CD196_0395	459143	460303	1161	+	19446970	core	260682156	COG2247M	FIG00514915: hypothetical protein	-	324.623	1000.55	1.62395	-6.74303	1.55123e-11	5.57322e-10
VBICloDif125228_2209	CD196_2106	2441632	2442453	822	-	19450593	core	260683842	COG0714R	ATPase associated with various cellular activities, AAA_5	-	43.9736	135.468	1.62324	-6.26815	3.65371e-10	1.0611e-08
VBICloDif125228_1782	CD196_1697	1967495	1967857	363	+	19449739	core	260683437	COG1393P	Arsenate reductase (EC 1.20.4.1)	-	188.139	576.69	1.616	-6.22041	4.95857e-10	1.41644e-08
VBICloDif125228_1316	CD196_1269	1478542	1479135	594	+	19448801	core	260683013	-	FIG00513616: hypothetical protein	-	343.951	1053.58	1.61503	-6.71443	1.88807e-11	6.4509e-10
VBICloDif125228_2180	CD196_2077	2407647	2408213	567	-	19450535	core	260683813	COG0288P	Carbonic anhydrase (EC 4.2.1.1)	-	225.218	689.703	1.61466	-6.59501	4.25213e-11	1.35951e-09
VBICloDif125228_1971	CD196_1882	2167499	2167927	429	-	19450117	core	260683618	COG0426C	Flavodoxin	fldX	12.0945	36.9589	1.61157	-4.05613	4.98915e-05	0.000560877
VBICloDif125228_1692	CD196_1615	1879153	1879521	369	+	19449557	core	260683357	COG0640K	transcriptional regulator, ArsR family/dinitrogenase iron-molybdenum cofactor family protein	-	70.3829	213.857	1.60335	-5.70884	1.13746e-08	2.66043e-07
VBICloDif125228_3427	CD196_3263	3863885	3864145	261	-	19453042	core	260684992	COG0636C	ATP synthase C chain (EC 3.6.3.14)	atpE	81.6084	247.749	1.60209	-4.97361	6.57183e-07	1.1509e-05
VBICloDif125228_1694	CD196_1617	1880039	1880494	456	-	19449561	core	260683359	-	FIG00512691: hypothetical protein	-	18.034	54.6565	1.59967	-4.53977	5.63159e-06	8.21176e-05
VBICloDif125228_1579	CD196_1505	1751777	1752529	753	-	19449329	core	260683247	COG0596R	FIG00514516: hypothetical protein	-	44.1804	133.637	1.59684	-6.07409	1.24693e-09	3.31722e-08
VBICloDif125228_2015	CD196_1921	2212373	2212936	564	-	19450205	core	260683657	-	FIG00512796: hypothetical protein	-	40.1378	120.931	1.59115	-5.67777	1.36463e-08	3.12877e-07
VBICloDif125228_0193	CD196_0191	232492	233679	1188	-	19446534	core	260681957	COG2230M	Cyclopropane-fatty-acyl-phospholipid synthase (EC 2.1.1.79)	-	183.108	550.603	1.58831	-6.66966	2.56406e-11	8.35117e-10
VBICloDif125228_0904	CD196_0866	1033602	1034108	507	+	19447965	core	260682614	COG2050Q	FIG00512819: hypothetical protein	-	166.356	495.805	1.5755	-6.34584	2.21213e-10	6.64594e-09
VBICloDif125228_1931	CD196_1846	2125209	2126507	1299	-	19450037	core	260683582	-	putative acyl-CoA thioesterase	-	17.268	51.3073	1.57106	-5.81829	5.9451e-09	1.42887e-07
VBICloDif125228_1821	CD196_1733	2005489	2005920	432	+	19449817	core	260683473	COG4728S	FIG00518098: hypothetical protein	-	12.616	37.3111	1.56435	-4.05822	4.94471e-05	0.000557681
VBICloDif125228_1693	CD196_1616	1879524	1879895	372	+	19449559	core	260683358	COG1433S	probable transcriptional regulator	-	1642.21	4855.56	1.564	-6.51303	7.36504e-11	2.31236e-09
VBICloDif125228_2688	CD196_2567	2994534	2995631	1098	-	19451558	core	260684300	COG0707M	1,2-diacylglycerol 3-glucosyltransferase (EC 2.4.1.157); diglucosyldiacylglycerol synthase (LTA membrane anchor synthesis); putative	-	19.315	56.8091	1.5564	-5.5114	3.55999e-08	7.70594e-07
VBICloDif125228_0474	CD196_0459	538403	539581	1179	+	19447102	core	260682220	-	FIG00519258: hypothetical protein	-	1271.38	3739.31	1.55637	-5.50269	3.7403e-08	7.99689e-07
VBICloDif125228_1518	CD196_1454	1694018	1694992	975	+	19449206	shared	260683197	-	FIG00523362: hypothetical protein	-	29.1764	85.6216	1.55317	-5.84867	4.95518e-09	1.21611e-07
VBICloDif125228_2588	CD196_2467	2869162	2870457	1296	-	19451352	shared	260684201	COG2271G	FIG00518654: hypothetical protein	-	60.1921	174.114	1.53239	-6.21043	5.28405e-10	1.49715e-08
VBICloDif125228_2728	CD196_2608	3044457	3046568	2112	-	19451638	core	260684341	COG1649S	COG1649 predicted glycoside hydrolase	-	878.756	2536.82	1.52949	-5.2261	1.73118e-07	3.22629e-06
VBICloDif125228_3445	CD196_3279	3876449	3877414	966	-	19453078	core	260685008	COG1210M	UTP--glucose-1-phosphate uridylyltransferase (EC 2.7.7.9)	gtaB	178.387	513.973	1.52668	-6.39728	1.58166e-10	4.79311e-09
VBICloDif125228_2572	CD196_2451	2850294	2850866	573	+	19451320	core	260684185	COG1309K	FIG00521363: hypothetical protein	-	95.3187	271.847	1.51196	-5.81282	6.14293e-09	1.46631e-07
VBICloDif125228_0009	CD196_0009	9129	9446	318	+	19445988	core	260681778	COG1366T	anti-sigma F factor antagonist (spoIIAA-2); anti sigma b factor antagonist RsbV	rsbV	49.3427	140.503	1.50969	-4.6731	2.96682e-06	4.65738e-05
VBICloDif125228_1998	CD196_1907	2195793	2196350	558	-	19450171	core	260683643	COG1309K	Transcriptional regulator, TetR family	-	10.0047	28.4855	1.50955	-4.14064	3.46342e-05	0.000406398
VBICloDif125228_0626	CD196_0595	703255	703989	735	+	19447406	core	260682349	COG0491R	metallo-beta-lactamase superfamily protein	-	65.0335	185.1	1.50905	-5.86123	4.59437e-09	1.14367e-07
VBICloDif125228_0797	CD196_0762	915090	915500	411	+	19447751	core	260682512	COG0589T	FIG00515986: hypothetical protein	-	2542.06	7233.03	1.5086	-5.97673	2.27667e-09	5.83398e-08
VBICloDif125228_1191	CD196_1141	1345604	1346797	1194	+	19448551	core	260682886	COG1104E	Cysteine desulfurase (EC 2.8.1.7)	iscS2	2822.17	7994.12	1.50214	-4.63318	3.60097e-06	5.5775e-05
VBICloDif125228_0232	CD196_0230	276886	278253	1368	+	19446612	core	260681994	COG0034F	Amidophosphoribosyltransferase (EC 2.4.2.14)	purF	196.458	69.2347	-1.50465	6.22953	4.67834e-10	1.34744e-08
VBICloDif125228_3197	CD196_3044	3608671	3610311	1641	-	19452576	core	260684773	-	Flagellar hook-length control protein FliK	bclA2	29.8171	10.4162	-1.51731	5.34834	8.87633e-08	1.77368e-06
VBICloDif125228_1526	CD196_1461	1701381	1702271	891	+	19449222	core	260683204	-	Phage tail fiber protein	-	14.4273	5.0092	-1.52614	3.98795	6.66456e-05	0.000721304
VBICloDif125228_0037	CD196_0037	58347	59309	963	+	19446146	core	260681805	COG1071C	Acetoin dehydrogenase E1 component alpha-subunit (EC 1.2.4.-)	acoA	44.248	15.307	-1.53142	5.22142	1.77552e-07	3.29133e-06
VBICloDif125228_0235	CD196_0233	279903	281435	1533	+	19446618	core	260681997	COG0138F	IMP cyclohydrolase (EC 3.5.4.10) / Phosphoribosylaminoimidazolecarboxamide formyltransferase (EC 2.1.2.3)	purH	76.9956	26.5091	-1.53829	6.08479	1.16647e-09	3.12703e-08
VBICloDif125228_0236	CD196_0234	281446	282696	1251	+	19446620	core	260681998	COG0151F	Phosphoribosylamine--glycine ligase (EC 6.3.4.13)	purD	154.257	52.5521	-1.55352	6.34101	2.28265e-10	6.79917e-09
VBICloDif125228_0234	CD196_0232	279317	279910	594	+	19446616	core	260681996	COG0299F	Phosphoribosylglycinamide formyltransferase (EC 2.1.2.2)	purN	97.4811	33.0771	-1.55929	5.45533	4.88813e-08	1.02007e-06
VBICloDif125228_0089	CD196_0087	111151	111354	204	+	19446250	core	260681854	COG0255J	LSU ribosomal protein L29p (L35e)	rpmC	804.399	269.726	-1.57642	4.5608	5.0959e-06	7.55711e-05
VBICloDif125228_0092	CD196_0090	112047	112355	309	+	19446256	core	260681857	COG0198J	LSU ribosomal protein L24p (L26e)	rplX	11431.7	3790.01	-1.59276	5.50384	3.716e-08	7.99399e-07
VBICloDif125228_2780		3120246	3120530	285	-	19451742	shared			Dihydrofolate reductase (EC 1.5.1.3)		294.033	96.0233	-1.61452	5.2571	1.46346e-07	2.75684e-06
VBICloDif125228_2292	CD196_2185	2539650	2541041	1392	-	19450759	core	260683921	COG1012C	Succinate-semialdehyde dehydrogenase, CoA-dependent	sucD	152.745	48.2133	-1.66362	6.71762	1.84712e-11	6.37349e-10
VBICloDif125228_0230	CD196_0228	275694	276170	477	+	19446608	core	260681992	COG0041F	Phosphoribosylaminoimidazole carboxylase catalytic subunit (EC 4.1.1.21)	purE	380.235	119.915	-1.66488	6.58462	4.56062e-11	1.44489e-09
VBICloDif125228_0095	CD196_0093	113163	113561	399	+	19446262	core	260681860	COG0096J	SSU ribosomal protein S8p (S15Ae)	rpsH	12970.9	4025.34	-1.68809	5.19633	2.03259e-07	3.72819e-06
VBICloDif125228_2066	CD196_1971	2274866	2276242	1377	-	19450307	core	260683707	COG2252R	Xanthine/uracil/thiamine/ascorbate permease family protein	-	196.94	60.4657	-1.70357	6.96451	3.29559e-12	1.35119e-10
VBICloDif125228_0088	CD196_0086	110718	111149	432	+	19446248	core	260681853	COG0197J	LSU ribosomal protein L16p (L10e)	rplP	6395.26	1953.92	-1.71063	5.8462	5.02924e-09	1.22171e-07
VBICloDif125228_0097	CD196_0095	114170	114538	369	+	19446266	core	260681862	COG0256J	LSU ribosomal protein L18p (L5e)	rplR	8640.56	2561.57	-1.7541	5.90291	3.57139e-09	8.95418e-08
VBICloDif125228_2294	CD196_2187	2542643	2544028	1386	-	19450763	core	260683923	COG2985R	FIG00516592: hypothetical protein	-	71.561	20.6597	-1.79236	6.78554	1.15652e-11	4.38095e-10
VBICloDif125228_2344	CD196_2230	2592038	2592565	528	-	19450863	core	260683966	COG3409M	FIG00523338: hypothetical protein	-	997.254	285.015	-1.80692	7.27576	3.44391e-13	1.6219e-11
VBICloDif125228_2950	CD196_2824	3317109	3318428	1320	-	19452082	core	260684555	COG3104E	Di-/tripeptide transporter	-	793.239	219.617	-1.85277	6.77204	1.26978e-11	4.70766e-10
VBICloDif125228_0087	CD196_0085	109867	110682	816	+	19446246	core	260681852	COG0092J	SSU ribosomal protein S3p (S3e)	rpsC	7864.54	2156.27	-1.86682	5.17474	2.28226e-07	4.14255e-06
VBICloDif125228_0086	CD196_0084	109509	109844	336	+	19446244	core	260681851	COG0091J	LSU ribosomal protein L22p (L17e)	rplV	21942.2	5962.73	-1.87966	5.69182	1.25692e-08	2.92023e-07
VBICloDif125228_r095		1092208	1095105	2898	+					Large Subunit Ribosomal RNA; lsuRNA; LSU rRNA		737.451	197.395	-1.90146	5.6792	1.35328e-08	3.12331e-07
VBICloDif125228_r003		12696	15593	2898	+					Large Subunit Ribosomal RNA; lsuRNA; LSU rRNA		646.893	171.701	-1.91363	5.90673	3.48958e-09	8.81247e-08
VBICloDif125228_r091		383132	386029	2898	+					Large Subunit Ribosomal RNA; lsuRNA; LSU rRNA		658.513	173.383	-1.92525	5.85107	4.88408e-09	1.20716e-07
VBICloDif125228_r101		2982774	2985671	2898	-					Large Subunit Ribosomal RNA; lsuRNA; LSU rRNA		1284.22	331.331	-1.95455	5.33025	9.80803e-08	1.9421e-06
VBICloDif125228_r079		147143	150040	2898	+					Large Subunit Ribosomal RNA; lsuRNA; LSU rRNA		796.26	204.617	-1.96031	5.67293	1.40373e-08	3.19739e-07
VBICloDif125228_r053		129786	132684	2899	+					Large Subunit Ribosomal RNA; lsuRNA; LSU rRNA		419.43	107.071	-1.96987	6.67574	2.4599e-11	8.16452e-10
VBICloDif125228_r075		136532	139429	2898	+					Large Subunit Ribosomal RNA; lsuRNA; LSU rRNA		624.162	157.857	-1.9833	6.11025	9.94766e-10	2.72973e-08
VBICloDif125228_r104		3789130	3792027	2898	-					Large Subunit Ribosomal RNA; lsuRNA; LSU rRNA		1398.91	353.393	-1.98496	5.35815	8.40765e-08	1.69368e-06
VBICloDif125228_r007		26918	29815	2898	+					Large Subunit Ribosomal RNA; lsuRNA; LSU rRNA		675.213	168.87	-1.99942	6.06639	1.30813e-09	3.45367e-08
VBICloDif125228_r107		3944817	3947714	2898	-					Large Subunit Ribosomal RNA; lsuRNA; LSU rRNA		1395.96	343.869	-2.02132	5.45007	5.03492e-08	1.04445e-06
VBICloDif125228_r052		128008	129470	1463	+					Small Subunit Ribosomal RNA; ssuRNA; SSU rRNA		783.142	191.59	-2.03125	6.69382	2.17417e-11	7.28557e-10
VBICloDif125228_r090		381323	382784	1462	+					Small Subunit Ribosomal RNA; ssuRNA; SSU rRNA		817.621	199.219	-2.03707	6.73471	1.64251e-11	5.84096e-10
VBICloDif125228_r001		10821	12282	1462	+					Small Subunit Ribosomal RNA; ssuRNA; SSU rRNA		845.976	205.186	-2.04368	6.72277	1.78297e-11	6.21366e-10
VBICloDif125228_r094		1090390	1091851	1462	+					Small Subunit Ribosomal RNA; ssuRNA; SSU rRNA		841.179	199.939	-2.07285	6.73123	1.68234e-11	5.92219e-10
VBICloDif125228_r102		2985892	2987353	1462	-					Small Subunit Ribosomal RNA; ssuRNA; SSU rRNA		1871.87	443.841	-2.07637	5.93724	2.89859e-09	7.37341e-08
VBICloDif125228_r077		145144	146605	1462	+					Small Subunit Ribosomal RNA; ssuRNA; SSU rRNA		808.913	190.89	-2.08324	6.86653	6.57829e-12	2.60515e-10
VBICloDif125228_r006		25141	26602	1462	+					Small Subunit Ribosomal RNA; ssuRNA; SSU rRNA		844.716	198.861	-2.08671	6.82687	8.67884e-12	3.32371e-10
VBICloDif125228_r073		134736	136197	1462	+					Small Subunit Ribosomal RNA; ssuRNA; SSU rRNA		870.644	204.11	-2.09274	6.84001	7.91855e-12	3.06624e-10
VBICloDif125228_2138	CD196_2035	2353379	2354128	750	-	19450451	core	260683771	COG1126E	ABC-type polar amino acid transport system, ATPase component	-	454.643	105.501	-2.10747	8.61445	0	0
VBICloDif125228_r105		3792345	3793806	1462	-					Small Subunit Ribosomal RNA; ssuRNA; SSU rRNA		1728.21	396.753	-2.12297	6.15493	7.51104e-10	2.09408e-08
VBICloDif125228_2293	CD196_2186	2541072	2542616	1545	-	19450761	core	260683922	COG0427C	Succinyl-CoA:coenzyme A transferase (EC 2.8.3.-)	cat1	113.307	25.9005	-2.12918	8.35063	0	0
VBICloDif125228_r108		3947968	3949429	1462	-					Small Subunit Ribosomal RNA; ssuRNA; SSU rRNA		1754.38	400.628	-2.13063	6.17797	6.49303e-10	1.82486e-08
VBICloDif125228_3019	CD196_2890	3404688	3405875	1188	-	19452220	core	260684621	COG1473R	Catalyzes the cleavage of p-aminobenzoyl-glutamate to p-aminobenzoate and glutamate, subunit A	-	229.395	52.0027	-2.14118	8.69825	0	0
VBICloDif125228_3014	CD196_2885	3396530	3397267	738	-	19452210	core	260684616	COG2071R	Glutamine amidotransferase, class I	-	71.6741	16.246	-2.14137	7.09604	1.28386e-12	5.59282e-11
VBICloDif125228_2143	CD196_2040	2357961	2358764	804	-	19450461	core	260683776	COG0834ET	Cystine ABC transporter, periplasmic cystine-binding protein FliY	-	1299.53	292.435	-2.1518	8.10973	4.44089e-16	2.62314e-14
VBICloDif125228_2408	CD196_2292	2656917	2657096	180	-	19450991	core	260684027	COG0828J	SSU ribosomal protein S21p	rpsU	11077.4	2336.9	-2.24495	6.93983	3.92575e-12	1.57256e-10
VBICloDif125228_2142	CD196_2039	2357300	2357968	669	-	19450459	core	260683775	COG0765E	FIG00518237: hypothetical protein	-	959.823	188.763	-2.34619	9.30132	0	0
VBICloDif125228_0099	CD196_0097	115083	115268	186	+	19446270	core	260681864	COG1841J	LSU ribosomal protein L30p (L7e)	rpmD	1734.36	330.293	-2.39258	4.85957	1.1764e-06	1.97104e-05
VBICloDif125228_3653	CD196_3479	4096112	4096297	186	-	19453508	core	260685207	COG4481S	FIG001891: protein involved in chromosome partitioning	-	1646.21	300.426	-2.45407	4.88414	1.03881e-06	1.75741e-05
VBICloDif125228_2139	CD196_2036	2354237	2355412	1176	-	19450453	core	260683772	COG1473R	N-acetyl-L,L-diaminopimelate deacetylase (EC 3.5.1.47)	-	388.896	67.6569	-2.52308	10.1548	0	0
VBICloDif125228_1076	CD196_1036	1235449	1235625	177	+	19448319	core	260682782	COG0333J	LSU ribosomal protein L32p	rpmF	6063.65	788.57	-2.94287	5.7353	9.73411e-09	2.29212e-07
VBICloDif125228_2140	CD196_2037	2355545	2356342	798	-	19450455	core	260683773	COG0834ET	FIG00519044: hypothetical protein	-	1418.4	182.432	-2.95883	11.1428	0	0
VBICloDif125228_2666	CD196_2545	2959042	2960385	1344	+	19451508	core	260684278	COG2252R	Xanthine/uracil/thiamine/ascorbate permease family protein	-	433.71	52.4196	-3.04855	11.6421	0	0
VBICloDif125228_2141	CD196_2038	2356402	2356863	462	-	19450457	core	260683774	COG0765E	probable amino-acid ABC transporter, permease protein	-	2207.17	258.619	-3.0933	12.0151	0	0
VBICloDif125228_3020	CD196_2891	3405889	3407280	1392	-	19452222	core	260684622	COG1288S	Arginine/ornithine antiporter ArcD	-	215.219	21.0535	-3.35367	12.8976	0	0

## Sheet: R20291
Differentially expressed genes in strain C. difficile R20291 during osmotoc shock
PATRIC_Locus	RefSeq_Locus	Start	End	Gene length	Strand	PID	COG	FID	type	R20291_all_fpkm_Product	Gene_Symbol	R20291_ptt_Product		Ctrl	Salt	log2(fold_change)	test_stat	p_value	q_value
VBICloDif78408_0012	CDR20291_0001	15853	16362	510	+	260685378	COG1827R	19453571	core	Transcriptional repressor for NAD biosynthesis in gram-positives		small-molecule-binding protein		2.41795	410.809	7.40854	-13.6532	0	0
VBICloDif78408_0013	CDR20291_0002	16374	17255	882	+	260685379	COG0668M	19453573	core	Small-conductance mechanosensitive channel		mechanosensitive ion channel protein		7.82269	628.166	6.32734	-14.07	0	0
VBICloDif78408_0014	CDR20291_0003	17713	18984	1272	+	260685380	COG0172J	19453575	core	Seryl-tRNA synthetase (EC 6.1.1.11)	serS1	seryl-tRNA synthetase		7.5152	596.956	6.31167	-12.0452	0	0
VBICloDif78408_0015	CDR20291_0004	19304	19759	456	+	260685381	COG0590FJ	19453577	core	tRNA-specific adenosine-34 deaminase (EC 3.5.4.-)		cytosine/adenosine deaminase		23.574	1864.52	6.30547	-15.7294	0	0
VBICloDif78408_0016	CDR20291_0005	20230	21867	1638	+	260685382	COG2812L	19453581	core	DNA polymerase III subunits gamma and tau (EC 2.7.7.7)	dnaH	DNA polymerase III subunits gamma and tau		15.0042	948.746	5.98258	-12.3102	0	0
VBICloDif78408_0017	CDR20291_0006	21926	22276	351	+	260685383	COG0718S	19453583	core	FIG000557: hypothetical protein co-occurring with RecR		hypothetical protein		10.079	601.441	5.899	-11.2277	0	0
VBICloDif78408_0018	CDR20291_0007	22289	22888	600	+	260685384	COG0353L	19453585	core	Recombination protein RecR	recD	recombination protein		21.7492	1205.79	5.79287	-12.9712	0	0
VBICloDif78408_0020	CDR20291_0008	23321	24526	1206	-	260685385	COG0707M	19453589	core	Dolichol-phosphate mannosyltransferase (EC 2.4.1.83) in lipid-linked oligosaccharide synthesis cluster		glycosyl transferase		3.643	186.948	5.68137	-8.47497	0	0
VBICloDif78408_0021	CDR20291_0009	33930	34343	414	+	260685386	-	19453683	core	FIG00520835: hypothetical protein		hypothetical protein		30.03	1362.22	5.50341	-13.7741	0	0
VBICloDif78408_0022	CDR20291_0010	34652	38083	3432	+	260685387	COG1038C	19453685	core	Pyruvate carboxyl transferase (EC 6.4.1.1)	pyc	pyruvate carboxylase		1.71304	70.7562	5.36822	-7.73245	1.06581e-14	7.64776e-13
VBICloDif78408_0023	CDR20291_0011	38325	40253	1929	+	260685388	COG0480J	19453687	core	Translation elongation factor G-related protein		translation elongation factor		0.298961	12.0888	5.33757	-3.32359	0.000888678	0.00775333
VBICloDif78408_0024	CDR20291_0012	40706	41170	465	+	260685389	COG4463K	19453689	core	Transcriptional regulator CtsR	ctsR	transcriptional regulator		42.6557	1613.31	5.24114	-13.972	0	0
VBICloDif78408_0025	CDR20291_0013	41177	41671	495	+	260685390	COG3880S	19453691	core	Nucleotide excision repair protein, with UvrB/UvrC motif		DNA repair protein		11.6178	418.153	5.16962	-9.16167	0	0
VBICloDif78408_0026	CDR20291_0014	41705	42712	1008	+	260685391	COG3869E	19453693	core	Putative ATP:guanido phosphotransferase YacI (EC 2.7.3.-)		ATP:guanido phosphotransferase		45.4732	1560.21	5.10058	-13.6084	0	0
VBICloDif78408_0027	CDR20291_0015	42699	45146	2448	+	260685392	COG0542O	19453695	core	ATP-dependent Clp protease, ATP-binding subunit ClpC / Negative regulator of genetic competence clcC/mecB	clpC	ATP-dependent Clp protease		106.121	3397.71	5.00078	-13.144	0	0
VBICloDif78408_0028	CDR20291_0016	45326	46699	1374	+	260685393	COG1066O	19453697	core	DNA repair protein RadA	radA	DNA repair protein RadA		24.6777	778.143	4.97875	-10.7534	0	0
VBICloDif78408_0029	CDR20291_0017	46702	47772	1071	+	260685394	COG1623R	19453699	core	DNA integrity scanning protein DisA		DNA integrity scanning protein DisA		28.2567	851.962	4.91413	-11.9659	0	0
VBICloDif78408_0030	CDR20291_0018	47861	48955	1095	+	260685395	COG4956R	19453701	core	Pili retraction protein pilT		hypothetical protein		107.956	3110.23	4.84851	-12.0599	0	0
VBICloDif78408_0031	CDR20291_0019	49084	51261	2178	+	260685396	-	19453703	core	Phosphoglyceromutase		hypothetical protein		65.6581	1622.05	4.6267	-13.4445	0	0
VBICloDif78408_0032	CDR20291_0020	51447	52292	846	-	260685397	COG2207K	19453705	core	FIG00523766: hypothetical protein		AraC family transcriptional regulator		48.1231	1148.6	4.57701	-12.0322	0	0
VBICloDif78408_0033	CDR20291_0021	52509	53675	1167	+	260685398	COG2730G	19453707	core	probable beta-1,3-exoglucanase		beta-glucosidase		202.067	4799.88	4.57009	-11.7959	0	0
VBICloDif78408_0034	CDR20291_0022	53697	55343	1647	+	260685399	COG3507G	19453709	core	Beta-xylosidase (EC 3.2.1.37)		beta-xylosidase		7.27899	167.707	4.52606	-5.41684	6.06625e-08	1.62816e-06
VBICloDif78408_0035	CDR20291_0023	55440	56813	1374	+	260685400	COG2211G	19453711	core	Xyloside transporter XynT		xylose transporter		1.2822	25.9605	4.33962	-5.23334	1.66476e-07	4.15129e-06
VBICloDif78408_0036	CDR20291_0024	57258	58211	954	+	260685401	COG2390K	19453713	core	Sorbitol operon transcription regulator		transcriptional regulator		4.87319	97.977	4.3295	-7.9186	2.44249e-15	1.9084e-13
VBICloDif78408_0037	CDR20291_0025	58249	59211	963	+	260685402	COG1071C	19453715	core	Acetoin dehydrogenase E1 component alpha-subunit (EC 1.2.4.-)	acoA	"acetoin:2,6-dichlorophenolindophenol oxidoreductase subunit alpha"		329.969	6228.5	4.23848	-10.5682	0	0
VBICloDif78408_0038	CDR20291_0026	59236	60222	987	+	260685403	COG0022C	19453717	core	Acetoin dehydrogenase E1 component beta-subunit (EC 1.2.4.-)	acoB	"acetoin:2,6-dichlorophenolindophenol oxidoreductase subunit beta"		7.7409	141.427	4.19141	-7.74945	9.32587e-15	6.8312e-13
VBICloDif78408_0039	CDR20291_0027	60235	61281	1047	+	260685404	COG0508C	19453719	core	Dihydrolipoamide acetyltransferase component (E2) of acetoin dehydrogenase complex (EC 2.3.1.-)	acoC	E2 component of acetoin dehydrogenase enzyme system (dihydrolipoamide acetyltransferase)		3.17406	56.1197	4.1441	-5.9686	2.39297e-09	8.85652e-08
VBICloDif78408_0040	CDR20291_0028	61448	63178	1731	+	260685405	COG1249C	19453721	core	Dihydrolipoamide dehydrogenase of acetoin dehydrogenase (EC 1.8.1.4)	acoL	E3 component of acetoin dehydrogenase enzyme system (dihydrolipoyl dehydrogenase)		4.22888	74.3821	4.13661	-7.25304	4.07452e-13	2.60473e-11
VBICloDif78408_0041	CDR20291_0029	63596	66544	2949	+	260685406	COG1221KT	19453723	core	NtrC family Transcriptional regulator, ATPase domain		transcription antiterminator		20.9794	355.388	4.08235	-9.79392	0	0
VBICloDif78408_0042	CDR20291_0030	66522	66986	465	+	260685407	COG1762GT	19453725	core	PTS system, galactitol-specific IIA component (EC 2.7.1.69)		PTS system transporter subunit IIA		12.5424	188.041	3.90616	-7.75137	9.10383e-15	6.81044e-13
VBICloDif78408_0043	CDR20291_0031	67114	67401	288	+	260685408	COG3414G	19453727	core	PTS system, galactitol-specific IIB component (EC 2.7.1.69)		PTS system transporter subunit IIB		25.4372	370.414	3.86413	-8.75678	0	0
VBICloDif78408_0044	CDR20291_0032	67478	68827	1350	+	260685409	COG3775G	19453729	core	PTS system, galactitol-specific IIC component (EC 2.7.1.69)		PTS system transporter subunit IIC		1.59695	23.0243	3.84976	-3.75951	0.000170248	0.00198312
VBICloDif78408_0045	CDR20291_0033	68862	69335	474	+	260685410	-	19453731	core	FIG00514304: hypothetical protein		hypothetical protein		7.29465	102.593	3.81395	-5.4501	5.03418e-08	1.38283e-06
VBICloDif78408_0046	CDR20291_0034	69507	70157	651	+	260685411	COG0235G	19453733	core	Ribulose-5-phosphate 4-epimerase and related epimerases and aldolases		sugar-phosphate aldolase		60.8817	837.337	3.78173	-10.3827	0	0
VBICloDif78408_0047	CDR20291_0035	70331	71263	933	+	260685412	COG0095H	19453735	core	Lipoate-protein ligase A		lipoate-protein ligase		201.814	2558.7	3.66431	-10.8057	0	0
VBICloDif78408_0048	CDR20291_0036	71537	72250	714	+	260685413	COG1211I	19453737	core	2-C-methyl-D-erythritol 4-phosphate cytidylyltransferase (EC 2.7.7.60)	ispD	2-C-methyl-D-erythritol 4-phosphate cytidylyltransferase		58.625	740.295	3.65851	-9.87785	0	0
VBICloDif78408_0049	CDR20291_0037	72247	72732	486	+	260685414	COG0245I	19453739	core	2-C-methyl-D-erythritol 2,4-cyclodiphosphate synthase (EC 4.6.1.12)	ispF	"2-C-methyl-D-erythritol 2,4-cyclodiphosphate synthase"		1.88625	22.7176	3.59022	-4.61467	3.93727e-06	7.36354e-05
VBICloDif78408_0050	CDR20291_0038	73099	74814	1716	+	260685415	COG0442J	19453741	core	Prolyl-tRNA synthetase (EC 6.1.1.15)	proS	prolyl-tRNA synthetase		0.691618	8.30771	3.5864	-3.62514	0.000288802	0.0030679
VBICloDif78408_0051	CDR20291_0039	74936	76381	1446	+	260685416	COG0442J	19453743	core	Prolyl-tRNA synthetase (EC 6.1.1.15)		prolyl-tRNA synthetase		9.08818	107.597	3.56551	-7.04537	1.84963e-12	1.08388e-10
VBICloDif78408_0052	CDR20291_0040	76821	78302	1482	+	260685417	COG0008J	19453745	core	Glutamyl-tRNA synthetase (EC 6.1.1.17)	gltX	glutamyl-tRNA synthetase		413.059	4663.74	3.49707	-10.1455	0	0
VBICloDif78408_0054	CDR20291_0041	78823	80220	1398	+	260685418	COG0215J	19453749	core	Cysteinyl-tRNA synthetase (EC 6.1.1.16)	cysS	cysteinyl-tRNA synthetase		22.1952	241.995	3.44666	-4.18807	2.81341e-05	0.000430085
VBICloDif78408_0055	CDR20291_0042	80223	80618	396	+	260685419	COG1939S	19453751	core	COG1939: Ribonuclease III family protein		hypothetical protein		4.83811	51.4554	3.41081	-4.34629	1.3846e-05	0.000228557
VBICloDif78408_0057	CDR20291_0043	81126	81956	831	+	260685420	COG0207F	19453755	shared	Thymidylate synthase (EC 2.1.1.45)		thymidylate synthase		33.3791	350.359	3.39182	-7.95446	1.77636e-15	1.41947e-13
VBICloDif78408_0058	CDR20291_0044	81969	82463	495	+	260685421	COG0262H	19453757	shared	Dihydrofolate reductase (EC 1.5.1.3)		dihydrofolate reductase region		2.81406	26.3711	3.22823	-5.9305	3.02021e-09	1.07263e-07
VBICloDif78408_0059	CDR20291_0045	82490	83866	1377	+	260685422	-	19453759	shared	USG protein		hypothetical protein		10.9502	95.7013	3.12758	-6.08124	1.19256e-09	4.76482e-08
VBICloDif78408_0060	CDR20291_0046	83842	84942	1101	+	260685423	COG0422H	19453761	shared	Hydroxymethylpyrimidine phosphate synthase ThiC		thiamine biosynthesis protein thic		47.0464	410.207	3.1242	-6.11481	9.66743e-10	3.99891e-08
VBICloDif78408_0061	CDR20291_0047	85108	85410	303	+	260685424	COG1351F	19453763	core	Thymidylate synthase thyX (EC 2.1.1.-)		thymidylate synthase		33.0635	277.946	3.0715	-6.17463	6.63184e-10	2.80934e-08
VBICloDif78408_0062	CDR20291_0048	85423	86160	738	+	260685425	COG0566J	19453765	core	23S rRNA (guanosine-2'-O-) -methyltransferase rlmB (EC 2.1.1.-)		tRNA/rRNA methyltransferase		18.7101	156.096	3.06054	-5.59211	2.24322e-08	6.91856e-07
VBICloDif78408_0063	CDR20291_0049	86163	86690	528	+	260685426	COG3688R	19453767	core	Hypothetical protein DUF901, similar to C-terminal domain of ribosome protection-type Tc-resistance proteins		hypothetical protein		1.25305	10.2011	3.02521	-3.75855	0.000170901	0.00198312
VBICloDif78408_0064	CDR20291_0050	86755	87402	648	+	260685427	COG1595K	19453769	core	RNA polymerase sporulation specific sigma factor SigH	sigH	RNA polymerase factor sigma-70		32.2398	261.649	3.02072	-6.991	2.72937e-12	1.54782e-10
VBICloDif78408_0065	CDR20291_0051	87476	88669	1194	+	260685428	COG0050J	19453771	core	Translation elongation factor Tu		elongation factor Tu		16.6083	133.585	3.00778	-6.03783	1.56198e-09	6.10213e-08
VBICloDif78408_0066	CDR20291_0052	88919	89068	150	+	260685429	COG0267J	19453773	core	LSU ribosomal protein L33p	rpmG	50S ribosomal protein L33		1.75412	14.0915	3.00601	-3.57497	0.000350271	0.00362635
VBICloDif78408_0067	CDR20291_0053	89094	89315	222	+	260685430	COG0690U	19453775	core	Preprotein translocase subunit SecE (TC 3.A.5.1.1)	secE	preprotein translocase SecE subunit		2.58913	20.7806	3.0047	-4.25852	2.05787e-05	0.000323012
VBICloDif78408_0068	CDR20291_0054	89335	89877	543	+	260685431	COG0250K	19453777	core	Transcription antitermination protein NusG	nusG	transcription antitermination protein		13.316	106.674	3.00197	-5.90329	3.56321e-09	1.24042e-07
VBICloDif78408_0069	CDR20291_0055	89913	90338	426	+	260685432	COG0080J	19453779	core	LSU ribosomal protein L11p (L12e)	rplK	50S ribosomal protein L11		0.66929	5.15476	2.9452	-3.23526	0.00121533	0.0101019
VBICloDif78408_0070	CDR20291_0056	90408	91106	699	+	260685433	COG0081J	19453781	core	LSU ribosomal protein L1p (L10Ae)	rplA	50S ribosomal protein L1		34.7836	266.28	2.93647	-6.01051	1.84944e-09	7.06808e-08
VBICloDif78408_0071	CDR20291_0057	91329	91835	507	+	260685434	COG0244J	19453783	core	LSU ribosomal protein L10p (P0)	rplJ	50S ribosomal protein L10		0.805521	6.14755	2.93202	-2.92862	0.00340467	0.022672
VBICloDif78408_0072	CDR20291_0058	91893	92258	366	+	260685435	COG0222J	19453785	core	LSU ribosomal protein L7/L12 (P1/P2)	rplL	50S ribosomal protein L7/L12		5.28807	39.9129	2.91604	-4.54676	5.44776e-06	9.82273e-05
VBICloDif78408_0073	CDR20291_0059	92650	93438	789	+	260685436	COG1028IQR	19453787	core	3-oxoacyl-[acyl-carrier protein] reductase (EC 1.1.1.100)		NADP-dependent 7-alpha-hydroxysteroid dehydrogenase		16.2288	121.582	2.9053	-4.15649	3.23177e-05	0.000487678
VBICloDif78408_0074	CDR20291_0060	93909	97625	3717	+	260685437	COG0085K	19453789	core	DNA-directed RNA polymerase beta subunit (EC 2.7.7.6)	rpoB	DNA-directed RNA polymerase subunit beta		196.339	1439.97	2.87462	-8.06835	6.66134e-16	5.57649e-14
VBICloDif78408_0075	CDR20291_0061	97667	101152	3486	+	260685438	COG0086K	19453791	core	DNA-directed RNA polymerase beta' subunit (EC 2.7.7.6)	rpoC	DNA-directed RNA polymerase subunit beta'		8.27106	60.3745	2.86779	-4.73126	2.23129e-06	4.40742e-05
VBICloDif78408_0076	CDR20291_0062	101438	101863	426	+	395342381	-	19453793	core	SSU ribosomal protein S12p (S23e)	rpsL	30S ribosomal protein S12		1.79737	12.9424	2.84815	-3.63548	0.00027746	0.0029652
VBICloDif78408_0077	CDR20291_0063	101986	102456	471	+	260685440	COG0049J	19453795	core	SSU ribosomal protein S7p (S5e)	rpsG	30S ribosomal protein S7		74.7181	520.968	2.80166	-7.97478	1.55431e-15	1.27092e-13
VBICloDif78408_0078	CDR20291_0064	102505	104571	2067	+	260685441	COG0480J	19453797	core	Translation elongation factor G	fusA	elongation factor G		34.4619	236.884	2.7811	-5.62745	1.82893e-08	5.69071e-07
VBICloDif78408_0079	CDR20291_0065	104662	105855	1194	+	260685442	COG0050J	19453799	core	Translation elongation factor Tu		elongation factor Tu		12.8966	88.0095	2.77067	-4.31324	1.60877e-05	0.000261872
VBICloDif78408_0080	CDR20291_0066	106228	106539	312	+	260685443	COG0051J	19453801	core	SSU ribosomal protein S10p (S20e)	rpsJ	30S ribosomal protein S10		17.2296	116.892	2.76222	-6.08237	1.18417e-09	4.76482e-08
VBICloDif78408_0081	CDR20291_0067	106631	107260	630	+	260685444	COG0087J	19453803	core	LSU ribosomal protein L3p (L3e)	rplC	50S ribosomal protein L3		0.584354	3.92661	2.74837	-3.37136	0.000747976	0.00681317
VBICloDif78408_0082	CDR20291_0068	107290	107913	624	+	260685445	COG0088J	19453805	core	LSU ribosomal protein L4p (L1e)	rplD	50S ribosomal protein L4		156.298	1028.63	2.71835	-4.68467	2.80414e-06	5.38762e-05
VBICloDif78408_0083	CDR20291_0069	107913	108203	291	+	260685446	COG0089J	19453807	core	LSU ribosomal protein L23p (L23Ae)	rplW	50S ribosomal protein L23		82.8714	516.778	2.6406	-7.90574	2.66454e-15	2.03663e-13
VBICloDif78408_0084	CDR20291_0070	108233	109063	831	+	260685447	COG0090J	19453809	core	LSU ribosomal protein L2p (L8e)	rplB	50S ribosomal protein L2		7.37226	45.8003	2.63518	-4.20002	2.66895e-05	0.000409782
VBICloDif78408_0085	CDR20291_0071	109098	109379	282	+	260685448	COG0185J	19453811	core	SSU ribosomal protein S19p (S15e)	rpsS	30S ribosomal protein S19		8.58587	53.18	2.63085	-4.17758	2.94621e-05	0.000446503
VBICloDif78408_0086	CDR20291_0072	109411	109746	336	+	260685449	COG0091J	19453813	core	LSU ribosomal protein L22p (L17e)	rplV	50S ribosomal protein L22		698.233	4190.44	2.58532	-7.62777	2.39808e-14	1.65327e-12
VBICloDif78408_0087	CDR20291_0073	109769	110584	816	+	260685450	COG0092J	19453815	core	SSU ribosomal protein S3p (S3e)	rpsC	30S ribosomal protein S3		2.62282	15.7119	2.58267	-3.35188	0.000802646	0.00719924
VBICloDif78408_0088	CDR20291_0074	110620	111051	432	+	260685451	COG0197J	19453817	core	LSU ribosomal protein L16p (L10e)	rplP	50S ribosomal protein L16		0.973879	5.80984	2.57668	-2.79971	0.00511487	0.0308471
VBICloDif78408_0089	CDR20291_0075	111053	111256	204	+	260685452	COG0255J	19453819	core	LSU ribosomal protein L29p (L35e)	rpmC	50S ribosomal protein L29		47.9359	285.448	2.57405	-5.7999	6.63556e-09	2.22196e-07
VBICloDif78408_0090	CDR20291_0076	111280	111534	255	+	260685453	COG0186J	19453821	core	SSU ribosomal protein S17p (S11e)	rpsQ	30S ribosomal protein S17		1.26289	7.43797	2.55818	-3.25168	0.00114727	0.00960427
VBICloDif78408_0091	CDR20291_0077	111560	111928	369	+	260685454	COG0093J	19453823	core	LSU ribosomal protein L14p (L23e)	rplN	50S ribosomal protein L14		513.685	3020.17	2.55567	-7.71055	1.24345e-14	8.74394e-13
VBICloDif78408_0092	CDR20291_0078	111949	112257	309	+	260685455	COG0198J	19453825	core	LSU ribosomal protein L24p (L26e)	rplX	50S ribosomal protein L24		43.7776	253.723	2.53499	-3.97085	7.16181e-05	0.000999243
VBICloDif78408_0093	CDR20291_0079	112287	112829	543	+	260685456	COG0094J	19453827	core	LSU ribosomal protein L5p (L11e)	rplE	50S ribosomal protein L5		8.47581	48.433	2.51457	-4.4474	8.69174e-06	0.000149805
VBICloDif78408_0094	CDR20291_0080	112847	113032	186	+	260685457	COG0199J	19453829	core	SSU ribosomal protein S14p (S29e) @ SSU ribosomal protein S14p (S29e), zinc-dependent	rpsN	30S ribosomal protein S14		2.92291	16.2083	2.47126	-2.86033	0.00423194	0.0269556
VBICloDif78408_0095	CDR20291_0081	113065	113463	399	+	260685458	COG0096J	19453831	core	SSU ribosomal protein S8p (S15Ae)	rpsH	30S ribosomal protein S8		8.6457	47.4254	2.4556	-5.18095	2.20758e-07	5.31633e-06
VBICloDif78408_0096	CDR20291_0082	113494	114036	543	+	260685459	COG0097J	19453833	core	LSU ribosomal protein L6p (L9e)	rplF	50S ribosomal protein L6		250.949	1337.42	2.41399	-7.19212	6.37934e-13	3.93505e-11
VBICloDif78408_0097	CDR20291_0083	114072	114440	369	+	260685460	COG0256J	19453835	core	LSU ribosomal protein L18p (L5e)	rplR	50S ribosomal protein L18		19.3962	102.651	2.4039	-5.49866	3.8269e-08	1.09575e-06
VBICloDif78408_0098	CDR20291_0084	114461	114970	510	+	260685461	COG0098J	19453837	core	SSU ribosomal protein S5p (S2e)	rpsE	30S ribosomal protein S5		56.6932	298.884	2.39834	-4.89154	1.00052e-06	2.08155e-05
VBICloDif78408_0099	CDR20291_0085	114985	115170	186	+	260685462	COG1841J	19453839	core	LSU ribosomal protein L30p (L7e)	rpmD	50S ribosomal protein L30		26.5509	139.342	2.3918	-6.57796	4.76958e-11	2.36195e-09
VBICloDif78408_0100	CDR20291_0086	115203	115646	444	+	260685463	COG0200J	19453841	core	LSU ribosomal protein L15p (L27Ae)	rplO	50S ribosomal protein L15		33.9252	177.974	2.39124	-4.48042	7.44953e-06	0.000130963
VBICloDif78408_0101	CDR20291_0087	115690	116958	1269	+	260685464	COG0201U	19453843	core	Preprotein translocase secY subunit (TC 3.A.5.1.1)	prlA	preprotein translocase SecY subunit		2.48216	12.9806	2.38669	-2.94182	0.00326292	0.0219779
VBICloDif78408_0102	CDR20291_0088	116975	117625	651	+	260685465	COG0563F	19453845	core	Adenylate kinase (EC 2.7.4.3)	adk	adenylate kinase		1.07478	5.42837	2.33647	-3.44627	0.000568376	0.00549014
VBICloDif78408_0103	CDR20291_0089	117626	118372	747	+	260685466	COG0024J	19453847	core	Methionine aminopeptidase (EC 3.4.11.18)	map1	methionine aminopeptidase		130.585	658.512	2.33422	-6.57449	4.88196e-11	2.36754e-09
VBICloDif78408_0104	CDR20291_0090	118394	118663	270	+	260685467	-	19453849	core	FIG00513560: hypothetical protein		ribosomal protein		32.3939	162.571	2.32727	-4.01912	5.84148e-05	0.000841747
VBICloDif78408_0105	CDR20291_0091	118701	118919	219	+	260685468	COG0361J	19453851	core	Translation initiation factor 1	infA	translation initiation factor IF-1		181.469	908.257	2.32338	-6.68359	2.33165e-11	1.2056e-09
VBICloDif78408_0106	CDR20291_0092	118955	119068	114	+	260685469	COG0257J	19453853	core	LSU ribosomal protein L36p	rpmJ	50S ribosomal protein L36		147.06	735.292	2.32191	-7.12044	1.07581e-12	6.52161e-11
VBICloDif78408_0107	CDR20291_0093	119221	119592	372	+	260685470	COG0099J	19453855	core	SSU ribosomal protein S13p (S18e)	rpsM	30S ribosomal protein S13		81.1894	399.089	2.29735	-5.46885	4.52956e-08	1.25401e-06
VBICloDif78408_0108	CDR20291_0094	119628	120026	399	+	260685471	COG0100J	19453857	core	SSU ribosomal protein S11p (S14e)	rpsK	30S ribosomal protein S11		18.4418	89.8694	2.28485	-4.43708	9.11879e-06	0.000155639
VBICloDif78408_0109	CDR20291_0095	120058	120681	624	+	260685472	COG0522J	19453859	core	SSU ribosomal protein S4p (S9e)	rpsD	30S ribosomal protein S4		321.784	1560.07	2.27744	-7.31898	2.498e-13	1.62648e-11
VBICloDif78408_0110	CDR20291_0096	120759	121706	948	+	260685473	COG0202K	19453861	core	DNA-directed RNA polymerase alpha subunit (EC 2.7.7.6)	rpoA	DNA-directed RNA polymerase subunit alpha		189.152	914.636	2.27365	-4.69648	2.64686e-06	5.11339e-05
VBICloDif78408_0111	CDR20291_0097	121727	122068	342	+	260685474	COG0203J	19453863	core	LSU ribosomal protein L17p	rplQ	50S ribosomal protein L17		128.406	618.978	2.26917	-3.18909	0.00142723	0.0115359
VBICloDif78408_0112	CDR20291_0098	122188	123021	834	+	260685475	COG1122P	19453865	core	ATPase component of general energizing module of ECF transporters		ABC transporter ATP-binding protein		104.364	497.023	2.25169	-5.47474	4.38154e-08	1.22266e-06
VBICloDif78408_0113	CDR20291_0099	123009	123875	867	+	260685476	COG1122P	19453867	core	ATPase component of general energizing module of ECF transporters		cobalt transporter ATP-binding subunit		28.4984	134.757	2.2414	-5.73789	9.58627e-09	3.15003e-07
VBICloDif78408_0114	CDR20291_0100	123869	124672	804	+	260685477	COG0619P	19453869	core	Transmembrane component of general energizing module of ECF transporters		ABC transporter permease		56.4459	266.549	2.23946	-4.92013	8.64847e-07	1.81e-05
VBICloDif78408_0115	CDR20291_0101	124704	125435	732	+	260685478	COG0101J	19453871	core	tRNA pseudouridine synthase A (EC 4.2.1.70)	truA1	tRNA pseudouridine synthase 1		99.4457	468.498	2.23606	-5.39772	6.74914e-08	1.79773e-06
VBICloDif78408_0117	CDR20291_0103	126015	126407	393	+	260685480	COG0103J	19453875	core	SSU ribosomal protein S9p (S16e)	rpsI	30S ribosomal protein S9		92.6205	434.192	2.22893	-6.87085	6.38223e-12	3.50624e-10
VBICloDif78408_0118	CDR20291_0104	126914	127618	705	+	260685481	COG0860M	19453877	core	N-acetylmuramoyl-L-alanine amidase (EC 3.5.1.28)	cwlD	germination-specific N-acetylmuramoyl-L-alanine amidase		7.15457	33.0171	2.20628	-3.66861	0.000243876	0.00264651
VBICloDif78408_0119	CDR20291_0105	138268	139452	1185	-	260685482	COG0436E	19453893	shared	Aspartate aminotransferase (EC 2.6.1.1)	aspC	aspartate aminotransferase		2.75188	12.6439	2.19995	-3.17676	0.00148932	0.0119282
VBICloDif78408_0120	CDR20291_0106	139825	142176	2352	+	260685483	COG1328F	19453895	shared	Ribonucleotide reductase of class III (anaerobic), large subunit (EC 1.17.4.2)	nrdD	anaerobic ribonucleoside triphosphate reductase		26.1627	118.674	2.18143	-3.32502	0.000884112	0.00774413
VBICloDif78408_0121	CDR20291_0107	142198	142737	540	+	260685484	COG0602O	19453897	shared	Ribonucleotide reductase of class III (anaerobic), activating protein (EC 1.97.1.4)	nrdG	anaerobic ribonucleoside-triphosphate reductase activating protein		383.465	1725.27	2.16966	-6.94353	3.82405e-12	2.13419e-10
VBICloDif78408_0123	CDR20291_0108	149443	150282	840	+	260685485	COG1624S	19453927	core	Hypothetical protein YbbP, contains nucleotide-binding domain of DisA bacterial checkpoint controller		hypothetical protein		3.88919	17.4833	2.16843	-3.67979	0.000233429	0.00255681
VBICloDif78408_0124	CDR20291_0109	150279	151460	1182	+	260685486	COG4856S	19453929	core	uncharacterized secreted protein, YBBR Bacillus subtilis homolog		hypothetical protein		874.564	3880.74	2.1497	-6.52448	6.82385e-11	3.19902e-09
VBICloDif78408_0125	CDR20291_0111	151764	152666	903	+	260685488	COG0280C	19453931	core	phosphotransbutyrylase (EC 2.3.1.19)	ptb	phosphate butyryltransferase		2.2242	9.83937	2.14528	-3.41761	0.000631741	0.00595497
VBICloDif78408_0126	CDR20291_0112	152688	153767	1080	+	260685489	COG3426C	19453933	core	Butyrate kinase (EC 2.7.2.7)	buk	butyrate kinase		2.41637	10.6712	2.14282	-2.96433	0.00303341	0.0207096
VBICloDif78408_0127	CDR20291_0113	153757	154434	678	+	260685490	-	19453935	core	FIG00623394: hypothetical protein		ATP/GTP-binding protein		239.932	1057.05	2.13935	-6.31905	2.63177e-10	1.17131e-08
VBICloDif78408_0128	CDR20291_0114	154477	154692	216	+	260685491	COG2221C	19453937	core	2-oxoglutarate oxidoreductase, delta subunit, putative (EC 1.2.7.3)		ferredoxin		66.3893	292.279	2.13833	-6.71833	1.8382e-11	9.64642e-10
VBICloDif78408_0129	CDR20291_0115	154721	155800	1080	+	260685492	COG0674C	19453939	core	2-oxoglutarate oxidoreductase, alpha subunit (EC 1.2.7.3)		2-ketoisovalerate ferredoxin reductase		75.367	331.682	2.1378	-4.32208	1.54564e-05	0.000252766
VBICloDif78408_0130	CDR20291_0116	155800	156552	753	+	260685493	COG1013C	19453941	core	Pyruvate synthase subunit porB (EC 1.2.7.1)		subunit of oxidoreductase		2.66325	11.7119	2.13671	-2.9352	0.00333329	0.0224089
VBICloDif78408_0131	CDR20291_0117	156553	157110	558	+	260685494	COG1014C	19453943	core	2-oxoglutarate oxidoreductase, gamma subunit (EC 1.2.7.3)		subunit of oxidoreductase		6.73778	29.603	2.1354	-3.86533	0.000110938	0.00142878
VBICloDif78408_0132	CDR20291_0118	157280	158626	1347	+	260685495	COG1109G	19453945	core	Phosphoglucosamine mutase (EC 5.4.2.10)		phosphoglucomutase/phosphomannomutase mutase		1.25626	5.5145	2.1341	-2.60179	0.00927392	0.049093
VBICloDif78408_0133	CDR20291_0119	158893	160725	1833	+	260685496	COG0449M	19453947	core	Glucosamine--fructose-6-phosphate aminotransferase [isomerizing] (EC 2.6.1.16)	glmS	glucosamine--fructose-6-phosphate aminotransferase		104.398	455.172	2.12431	-6.32678	2.50324e-10	1.12838e-08
VBICloDif78408_0134	CDR20291_0120	161178	162473	1296	+	260685497	COG2897P	19453949	core	Rhodanese-related sulfurtransferase		thiosulfate sulfurtransferase		13.7113	59.7694	2.12405	-3.34319	0.000828214	0.00740967
VBICloDif78408_0135	CDR20291_0121	162957	163694	738	+	260685498	-	19453951	core	FIG013354: hypothetical protein		hypothetical protein		26.6452	114.218	2.09985	-3.74909	0.000177474	0.00203257
VBICloDif78408_0136	CDR20291_0122	163715	164968	1254	+	260685499	COG0766M	19453953	core	UDP-N-acetylglucosamine 1-carboxyvinyltransferase (EC 2.5.1.7)	murA	UDP-N-acetylglucosamine 1-carboxyvinyltransferase		3.22677	13.7151	2.0876	-3.27259	0.00106567	0.00900697
VBICloDif78408_0137	CDR20291_0123	165055	166119	1065	+	260685500	COG2385D	19453955	core	Stage II sporulation protein D (SpoIID)	spoIIC	stage II sporulation protein D		3.65164	15.4069	2.07696	-3.10752	0.00188667	0.0143583
VBICloDif78408_0138	CDR20291_0124	166185	166853	669	+	260685501	COG0739M	19453957	core	Stage II sporulation protein related to metaloproteases (SpoIIQ)		cell wall endopeptidase		631.441	2655.38	2.0722	-6.45379	1.09087e-10	4.98115e-09
VBICloDif78408_0139	CDR20291_0125	166981	167211	231	+	260685502	-	19453959	core	Stage III sporulation protein D	spoIIID	stage III sporulation protein D		181.639	761.829	2.06839	-5.36725	7.99446e-08	2.09765e-06
VBICloDif78408_0140	CDR20291_0126	167408	168427	1020	+	260685503	COG1077D	19453961	core	MreB-like protein (Mbl protein)	mreB1	rod shape-determining protein Mbl		3.80433	15.6735	2.04261	-3.31783	0.000907185	0.00785631
VBICloDif78408_0141	CDR20291_0127	168443	168871	429	+	260685504	COG0764I	19453963	core	(3R)-hydroxymyristoyl-[acyl carrier protein] dehydratase (EC 4.2.1.-)	fabZ	(3R)-hydroxymyristoyl-ACP dehydratase		315.189	1298.18	2.0422	-6.1877	6.10484e-10	2.63533e-08
VBICloDif78408_0142	CDR20291_0128	168982	169491	510	-	260685505	-	19453965	core	Spore protease GPR related protein		hypothetical protein		3.50428	14.3873	2.03761	-2.8021	0.00507713	0.0306811
VBICloDif78408_0143	CDR20291_0129	169920	171113	1194	+	260685506	COG0192H	19453967	core	S-adenosylmethionine synthetase (EC 2.5.1.6)	metE	S-adenosylmethionine synthetase		28.8891	116.935	2.01711	-3.99341	6.51308e-05	0.000925354
VBICloDif78408_0144	CDR20291_0130	171429	172526	1098	+	260685507	COG3949S	19453969	core	FIG00513310: hypothetical protein		hypothetical protein		2554.96	10293.8	2.0104	-6.26492	3.73023e-10	1.63944e-08
VBICloDif78408_0145	CDR20291_0131	172790	175009	2220	+	260685508	COG0507L	19453971	core	RecD-like DNA helicase YrrC		DNA-binding protein		11.5548	46.4953	2.00859	-3.88566	0.000102051	0.00133885
VBICloDif78408_0146	CDR20291_0132	175012	175794	783	+	260685509	COG1040R	19453973	core	Competence protein F homolog, phosphoribosyltransferase domain; protein YhgH required for utilization of DNA as sole source of carbon and energy		phosphoribosyl transferase		1390.84	5569.96	2.00171	-5.69889	1.20589e-08	3.92585e-07
VBICloDif78408_0147	CDR20291_0133	176135	178039	1905	+	260685510	COG3711K	19453975	core	Transcriptional antiterminator of lichenan operon, BglG family		transcription antiterminator		7.11987	28.4891	2.00049	-3.67848	0.000234627	0.0025615
VBICloDif78408_0148	CDR20291_0134	178180	178488	309	+	260685511	COG1447G	19453977	core	PTS system, cellobiose-specific IIA component (EC 2.7.1.69)		PTS system transporter subunit IIA		60.6458	241.921	1.99606	-5.81158	6.18847e-09	2.09218e-07
VBICloDif78408_0149	CDR20291_0135	178513	178839	327	+	260685512	COG1440G	19453979	core	PTS system, cellobiose-specific IIB component (EC 2.7.1.69)		PTS system transporter subunit IIB		60.5682	241.136	1.99322	-5.49837	3.83324e-08	1.09575e-06
VBICloDif78408_0150	CDR20291_0136	178878	180212	1335	+	260685513	COG1455G	19453981	core	PTS system, cellobiose-specific IIC component (EC 2.7.1.69)		PTS system transporter subunit IIC		167.649	667.15	1.99257	-4.17966	2.91951e-05	0.000444373
VBICloDif78408_0151	CDR20291_0137	180223	180741	519	+	260685514	-	19453983	core	FIG00627599: hypothetical protein		hypothetical protein		9.59629	38.1067	1.9895	-3.03715	0.00238827	0.0174589
VBICloDif78408_0152	CDR20291_0138	180837	181796	960	+	260685515	COG1446E	19453985	core	L-asparaginase (EC 3.5.1.1)		glycosylasparaginase		43.8147	173.438	1.98493	-3.83614	0.000124982	0.00154326
VBICloDif78408_0153	CDR20291_0139	181844	182896	1053	+	260685516	COG0624E	19453987	core	Acetylornithine deacetylase/Succinyl-diaminopimelate desuccinylase and related deacylases		peptidase		58.4042	231.168	1.9848	-3.6641	0.000248208	0.00267699
VBICloDif78408_0154	CDR20291_0140	182899	183573	675	+	260685517	COG3142P	19453989	core	Cytoplasmic copper homeostasis protein cutC		copper homeostasis protein		133.597	527.923	1.98244	-5.56364	2.64211e-08	7.8726e-07
VBICloDif78408_0156	CDR20291_0141	184126	184677	552	+	260685518	COG1544J	19453993	core	Ribosomal subunit interface protein		RNA-binding protein		7.32688	28.9509	1.98234	-3.1282	0.00175881	0.0136211
VBICloDif78408_0157	CDR20291_0142	184809	187484	2676	+	260685519	COG0653U	19453995	core	Protein export cytoplasm protein SecA ATPase RNA helicase (TC 3.A.5.1.1)	secA1	preprotein translocase SecA subunit		2.57625	10.1561	1.979	-3.10924	0.0018757	0.0143369
VBICloDif78408_0158	CDR20291_0143	187590	188606	1017	+	260685520	COG1186J	19453997	core	Peptide chain release factor 2; programmed frameshift-containing	prfB	peptide chain release factor 2		2.71595	10.6843	1.97597	-2.802	0.00507862	0.0306811
VBICloDif78408_0159	CDR20291_0144	188750	190891	2142	+	260685521	COG2183K	19453999	core	Transcription accessory protein (S1 RNA-binding domain)		RNA-binding protein		21.5082	84.2858	1.9704	-3.94045	8.13301e-05	0.00109562
VBICloDif78408_0160	CDR20291_0145	191039	192205	1167	+	260685522	COG1228Q	19454001	core	amidohydrolase		amidohydrolase		27.2054	105.848	1.96003	-3.78016	0.000156728	0.00186168
VBICloDif78408_0161	CDR20291_0146	192507	193112	606	+	260685523	COG3601S	19454003	core	Substrate-specific component RibU of riboflavin ECF transporter		riboflavin transporter		3.18293	12.3447	1.95546	-3.06715	0.00216109	0.0161324
VBICloDif78408_0162	CDR20291_0147	193441	194481	1041	+	260685524	-	19454005	core	FIG00518049: hypothetical protein		hypothetical protein		55.3348	214.291	1.95331	-5.18776	2.12844e-07	5.19693e-06
VBICloDif78408_0163	CDR20291_0148	194620	195072	453	+	260685525	COG0802R	19454007	core	ATPase YjeE, predicted to have essential role in cell wall biosynthesis		ATP/GTP hydrolase		18.7518	71.4	1.9289	-3.03997	0.00236602	0.0173673
VBICloDif78408_0164	CDR20291_0149	195072	195788	717	+	260685526	COG1214O	19454009	core	Inactive homolog of metal-dependent proteases, putative molecular chaperone		glycoprotease		311.716	1185.81	1.92757	-5.30438	1.13054e-07	2.8597e-06
VBICloDif78408_0165	CDR20291_0150	195778	196254	477	+	260685527	COG0456R	19454011	core	Ribosomal-protein-S18p-alanine acetyltransferase (EC 2.3.1.-)	rimI	ribosomal-protein-alanine acetyltransferase		253.667	960.061	1.92019	-6.01346	1.81604e-09	7.01669e-08
VBICloDif78408_0166	CDR20291_0151	196260	197276	1017	+	260685528	COG0533O	19454013	core	YgjD/Kae1/Qri7 family, required for threonylcarbamoyladenosine (t(6)A) formation in tRNA	gcp	DNA-binding/iron metalloprotein/AP endonuclease		544.388	2055.67	1.9169	-5.88201	4.05322e-09	1.39717e-07
VBICloDif78408_0167	CDR20291_0152	197573	200281	2709	+	260685529	COG1882C	19454015	core	Pyruvate formate-lyase (EC 2.3.1.54)	hpdB	4-hydroxyphenylacetate decarboxylase catalytic subunit		13.9545	52.6115	1.91464	-3.23298	0.00122507	0.0101588
VBICloDif78408_0168	CDR20291_0153	200285	200542	258	+	260685530	-	19454017	core	4-hydroxyphenylacetate decarboxylase, regulatory subunit	hpdC	4-hydroxyphenylacetate decarboxylase regulatory subunit		6.73816	25.3894	1.9138	-3.48882	0.000485164	0.0048324
VBICloDif78408_0169	CDR20291_0154	200535	201485	951	+	260685531	COG1180O	19454019	core	Pyruvate formate-lyase activating enzyme (EC 1.97.1.4)	hpdA	4-hydroxyphenylacetate decarboxylase activating subunit		48.1714	180.896	1.90891	-4.55305	5.28743e-06	9.58279e-05
VBICloDif78408_0170	CDR20291_0155	201805	202767	963	+	260685532	-	19454021	core	putative membrane-associated CAAX amino terminal protease		membrane-associated CAAX amino terminal protease		149.687	560.929	1.90587	-4.70673	2.51727e-06	4.8899e-05
VBICloDif78408_0171	CDR20291_0156	202866	203846	981	-	260685533	-	19454023	core	FIG00517776: hypothetical protein		hypothetical protein		335.017	1252.3	1.90227	-6.05797	1.37848e-09	5.44577e-08
VBICloDif78408_0172	CDR20291_0157	204974	205441	468	+	260685534	COG0346E	19454025	core	putative glyoxalase		glyoxalase		29.7907	111.033	1.89806	-4.4491	8.6232e-06	0.000149805
VBICloDif78408_0173	CDR20291_0158	206612	207325	714	+	260685535	COG3279KT	19454027	core	Two-component response regulator		two-component response regulator		4.8958	18.2287	1.8966	-3.54357	0.000394751	0.00401491
VBICloDif78408_0174	CDR20291_0159	207907	209370	1464	+	260685536	COG1132V	19454029	core	FIG00517584: hypothetical protein		lantibiotic ABC transporter ATP-binding protein		52.4367	193.502	1.8837	-3.52539	0.000422853	0.00426003
VBICloDif78408_0175	CDR20291_0160	209392	210813	1422	+	260685537	COG0641R	19454031	core	Transcriptional regulatory protein		radical SAM protein		101.35	372.973	1.87972	-3.3578	0.000785654	0.00710118
VBICloDif78408_0176	CDR20291_0161	210842	211912	1071	+	260685538	-	19454033	core	FIG00528932: hypothetical protein		hypothetical protein		18.5663	67.9657	1.87212	-3.7875	0.000152169	0.00181982
VBICloDif78408_0177	CDR20291_0163	212230	212433	204	+	260685540	-	19454035	core	FIG00512961: hypothetical protein		hypothetical protein		292.93	1071.61	1.87115	-5.96596	2.43195e-09	8.90702e-08
VBICloDif78408_0178	CDR20291_0164	212917	213210	294	+	260685541	-	19454037	core	FIG00514748: hypothetical protein		hypothetical protein		41.2536	150.494	1.86711	-3.4807	0.000500098	0.00495308
VBICloDif78408_0179	CDR20291_0165	213342	214691	1350	-	260685542	COG0531E	19454039	core	putative amino acid transporter		amino acid transporter		345.992	1261.12	1.86589	-5.9398	2.85367e-09	1.03438e-07
VBICloDif78408_0180	CDR20291_0166	214728	215948	1221	-	260685543	COG1473R	19454041	core	N-acetyl-L,L-diaminopimelate deacetylase (EC 3.5.1.47)		amidohydrolase/peptidase		59.7025	217.442	1.86477	-4.60206	4.18342e-06	7.70099e-05
VBICloDif78408_0181	CDR20291_0167	216317	218329	2013	-	260685544	COG3829KT	19454043	core	FIG00526309: hypothetical protein		sigma-54-dependent transcriptional regulator		606.546	2195.65	1.85596	-5.64723	1.63052e-08	5.11867e-07
VBICloDif78408_0182	CDR20291_0168	218800	219450	651	+	260685545	COG0664T	19454045	core	FIG00515033: hypothetical protein		cyclic nucleotide-binding protein		8.88073	31.8699	1.84344	-3.16325	0.00156017	0.012272
VBICloDif78408_0183	CDR20291_0169	219590	220966	1377	-	260685546	COG0534V	19454047	core	Multidrug and toxin extrusion (MATE) family efflux pump YdhE/NorM, homolog		drug/sodium antiporter		660.827	2369.59	1.84229	-5.57251	2.51099e-08	7.54585e-07
VBICloDif78408_0184	CDR20291_0170	220982	222895	1914	-	260685547	COG0488R	19454049	core	ABC transporter ATP-binding protein uup		ABC transporter ATP-binding protein		68.0366	243.188	1.83769	-3.38224	0.000718976	0.00661759
VBICloDif78408_0185	CDR20291_0171	223031	223663	633	+	260685548	COG2344R	19454051	core	Redox-sensitive transcriptional regulator (AT-rich DNA-binding protein)		redox-sensing transcriptional repressor Rex		26.7602	94.6103	1.82191	-4.20997	2.554e-05	0.000395589
VBICloDif78408_0186	CDR20291_0172	223811	224341	531	+	260685549	COG2191C	19454053	core	Uncharacterized protein MA0381		hypothetical protein		124.619	437.321	1.81117	-4.85227	1.22058e-06	2.50969e-05
VBICloDif78408_0187	CDR20291_0173	224517	224687	171	-	260685550	COG1143C	19454055	core	Ferredoxin	fdxA	ferredoxin		3634.62	12697.5	1.80467	-5.91383	3.34252e-09	1.17523e-07
VBICloDif78408_0188	CDR20291_0174	224972	226039	1068	+	260685551	COG2843M	19454057	core	putative lipoprotein		lipoprotein		57.6766	200.846	1.80003	-3.67774	0.000235314	0.0025615
VBICloDif78408_0189	CDR20291_0175	226209	228110	1902	+	260685552	COG1151C	19454059	core	Similar to carbon monoxide dehydrogenase CooS subunit		"oxidoreductase, acetyl-CoA synthase subunit"		22.4462	77.7303	1.79201	-3.45652	0.000547204	0.00532956
VBICloDif78408_0190	CDR20291_0176	228103	228576	474	+	260685553	COG0437C	19454061	core	Nitrite reductase probable electron transfer 4Fe-S subunit (EC 1.7.1.4)		"oxidoreductase, electron transfer subunit"		9.14319	31.4875	1.78401	-3.36022	0.000778813	0.00705749
VBICloDif78408_0191	CDR20291_0177	228551	229777	1227	+	260685554	COG1251C	19454063	core	Nitrite reductase probable [NAD(P)H] subunit (EC 1.7.1.4)		"oxidoreductase, NAD/FAD binding subunit"		8.86948	30.5216	1.78291	-2.87389	0.00405446	0.0259663
VBICloDif78408_0192	CDR20291_0178	229916	231103	1188	-	260685555	COG2230M	19454065	core	Cyclopropane-fatty-acyl-phospholipid synthase (EC 2.1.1.79)		cyclopropane-fatty-acyl-phospholipid synthase		154.853	532.428	1.78168	-3.77131	0.000162395	0.00190964
VBICloDif78408_0193	CDR20291_0179	231376	232200	825	+	260685556	-	19454067	core	FIG00513660: hypothetical protein		ATP-binding protein		3308.23	11373.8	1.78158	-5.6564	1.54585e-08	4.89657e-07
VBICloDif78408_0194	CDR20291_0180	232329	233594	1266	+	260685557	COG0334E	19454069	core	NAD-specific glutamate dehydrogenase (EC 1.4.1.2)	gluD	NAD-specific glutamate dehydrogenase		315.64	1083.28	1.77905	-5.67941	1.35158e-08	4.35976e-07
VBICloDif78408_0195	CDR20291_0181	233952	234443	492	+	260685558	COG4219KT	19454071	shared	FIG00528489: hypothetical protein		hypothetical protein		34.0859	116.585	1.77414	-2.96911	0.00298665	0.0205134
VBICloDif78408_0196	CDR20291_0182	234774	235907	1134	+	260685559	COG4219KT	19454073	core	Regulatory sensor-transducer, BlaR1/MecR1 family		membrane-associated metalloprotease		314.442	1071.54	1.76882	-5.66464	1.47338e-08	4.70945e-07
VBICloDif78408_0197	CDR20291_0184	236834	237856	1023	+	260685560	COG0791M	19454075	core	hypothetical lipoprotein		cell wall hydrolase		186.77	636.135	1.76807	-5.3587	8.38214e-08	2.18308e-06
VBICloDif78408_0198	CDR20291_0185	238152	239072	921	+	260685561	COG0540F	19454077	core	Aspartate carbamoyltransferase (EC 2.1.3.2)	pyrB	aspartate carbamoyltransferase catalytic chain		16.6271	56.4949	1.76458	-2.77557	0.00551043	0.0326173
VBICloDif78408_0199	CDR20291_0186	239111	239803	693	+	260685562	COG0543HC	19454079	core	Dihydroorotate dehydrogenase electron transfer subunit (EC 1.3.3.1)	pyrK	dihydroorotate dehydrogenase electron transfer subunit		634.804	2156.9	1.76457	-5.20807	1.90811e-07	4.69155e-06
VBICloDif78408_0200	CDR20291_0187	239796	240698	903	+	260685563	COG0167F	19454081	core	Dihydroorotate dehydrogenase, catalytic subunit (EC 1.3.3.1)	pyrD	dihydroorotate dehydrogenase 1B		61.9592	209.863	1.76006	-2.77066	0.00559424	0.032947
VBICloDif78408_0201	CDR20291_0188	240783	241367	585	+	260685564	COG0461F	19454083	core	Orotate phosphoribosyltransferase (EC 2.4.2.10)	pyrE	orotate phosphoribosyltransferase		16.6492	56.3238	1.75829	-3.31807	0.000906406	0.00785631
VBICloDif78408_0202	CDR20291_0189	241582	242508	927	+	260685565	COG1893H	19454085	core	2-dehydropantoate 2-reductase (EC 1.1.1.169)		ketopantoate reductase		2259.85	7637.76	1.75692	-4.84426	1.27088e-06	2.59791e-05
VBICloDif78408_0203	CDR20291_0190	242560	243450	891	-	260685566	COG0583K	19454087	core	LysR family transcriptional regulator YeiE		LysR family transcriptional regulator		54.9174	184.759	1.75031	-4.57221	4.82615e-06	8.79209e-05
VBICloDif78408_0204	CDR20291_0191	243638	244669	1032	+	260685567	COG2855S	19454089	core	Putative membrane protein YeiH		hypothetical protein		143.718	483.49	1.75024	-4.63345	3.59629e-06	6.79814e-05
VBICloDif78408_0205	CDR20291_0192	244963	245838	876	+	260685568	COG0122L	19454091	core	8-oxoguanine-DNA-glycosylase		DNA glycosylase		10.7779	36.2287	1.74905	-3.41185	0.000645234	0.00604971
VBICloDif78408_0206	CDR20291_0193	245856	247346	1491	+	260685569	COG1502I	19454093	core	Cardiolipin synthetase (EC 2.7.8.-)	cls	cardiolipin synthetase		4.66669	15.6842	1.74884	-2.70593	0.00681134	0.0388147
VBICloDif78408_0207	CDR20291_0194	247539	247823	285	+	260685570	COG0234O	19454095	core	Heat shock protein 60 family co-chaperone GroES	groES	10 kDa chaperonin		306.659	1025.67	1.74186	-5.58071	2.3954e-08	7.28495e-07
VBICloDif78408_0208	CDR20291_0195	247856	249484	1629	+	260685571	COG0459O	19454097	core	Heat shock protein 60 family chaperone GroEL	groEL	60 kDa chaperonin		30.6638	101.879	1.73225	-4.33077	1.48589e-05	0.00024413
VBICloDif78408_0209	CDR20291_0196	249746	250486	741	+	260685572	COG1691R	19454099	core	Circadian phase modifier @ NCAIR mutase (PurE)-related protein		hypothetical protein		85.2246	283.073	1.73183	-5.43955	5.34152e-08	1.44468e-06
VBICloDif78408_0212	CDR20291_0198	252135	253670	1536	+	260685573	COG0519F	19454105	core	GMP synthase [glutamine-hydrolyzing] (EC 6.3.5.2)	guaA	GMP synthase		6.42938	21.3447	1.73113	-2.9483	0.00319528	0.021605
VBICloDif78408_0213	CDR20291_0199	254248	255639	1392	+	260685574	COG0737F	19454107	core	2',3'-cyclic-nucleotide 2'-phosphodiesterase (EC 3.1.4.16)		membrane-associated nucleotidase		5.38606	17.8142	1.72573	-2.69242	0.00709364	0.0398422
VBICloDif78408_0214	CDR20291_0200	255787	256662	876	-	260685575	COG0583K	19454109	core	LysR family transcriptional regulator YeiE		hypothetical protein		522.513	1728.05	1.72561	-3.16601	0.00154548	0.0122385
VBICloDif78408_0215	CDR20291_0201	256782	257345	564	+	260685576	COG2059P	19454111	shared	Chromate transporter		hypothetical protein		13.1217	42.9009	1.70905	-3.8425	0.000121785	0.00152383
VBICloDif78408_0216	CDR20291_0202	257342	257908	567	+	260685577	COG2059P	19454113	core	putative chromate transporter		chromate transporter		83.489	271.494	1.70126	-3.98108	6.86041e-05	0.000964848
VBICloDif78408_0217	CDR20291_0203	258037	258273	237	-	260685578	-	19454115	core	FIG00516222: hypothetical protein		hypothetical protein		510.255	1649.38	1.69263	-4.99608	5.85076e-07	1.30198e-05
VBICloDif78408_0218	CDR20291_0204	258583	262011	3429	-	260685579	COG0178L	19454117	core	Excinuclease ABC subunit A paralog of unknown function		DNA repair protein		11.3988	36.7737	1.68979	-2.83899	0.00452562	0.028263
VBICloDif78408_0219	CDR20291_0205	262543	264564	2022	+	260685580	COG2200T	19454119	core	Sensory box/GGDEF family protein		signaling protein		90.7653	292.767	1.68954	-3.34238	0.000830634	0.00741246
VBICloDif78408_0220	CDR20291_0206	264820	266850	2031	+	260685581	COG3711K	19454121	core	PTS system IIA 2 domain protein		transcription antiterminator		567.086	1828.56	1.68906	-4.93015	8.21667e-07	1.7509e-05
VBICloDif78408_0221	CDR20291_0207	266847	267299	453	+	260685582	COG1762GT	19454123	core	PTS system, fructose-specific IIA component (EC 2.7.1.69)		PTS system transporter subunit IIA		23.1624	74.6474	1.68831	-3.91109	9.188e-05	0.00122833
VBICloDif78408_0222	CDR20291_0208	267301	268356	1056	+	260685583	COG1299G	19454125	core	PTS system, fructose-specific IIC component (EC 2.7.1.69)		fructose-like permease EIIC subunit 2		23.9852	76.8217	1.67937	-2.79271	0.00522683	0.0312013
VBICloDif78408_0223	CDR20291_0209	268423	268731	309	+	260685584	COG1445G	19454127	core	PTS system, fructose-specific IIB component (EC 2.7.1.69)		PTS system fructose-like transporter subunit EIIB		547.402	1752.14	1.67845	-4.94038	7.79695e-07	1.67159e-05
VBICloDif78408_0224	CDR20291_0210	268835	270100	1266	+	260685585	COG4573G	19454129	core	FIG00774563: hypothetical protein		sugar-phosphate kinase		4.91369	15.6303	1.66947	-2.65961	0.00782309	0.0427112
VBICloDif78408_0225	CDR20291_0211	270188	270904	717	+	260685586	COG1011R	19454131	core	2-haloalkanoic acid dehalogenase (EC 3.8.1.2)		hydrolase		46.6626	147.739	1.66271	-3.58664	0.00033497	0.00349483
VBICloDif78408_0226	CDR20291_0212	271099	271392	294	-	260685587	COG5577M	19454133	core	Spore coat protein F (CotF) family protein		spore coat protein		6.76097	21.2969	1.65534	-2.94924	0.0031856	0.0215811
VBICloDif78408_0227	CDR20291_0213	271398	271613	216	-	260685588	-	19454135	core	FIG00518168: hypothetical protein		hypothetical protein		56.0451	176.325	1.65357	-3.28342	0.00102557	0.00879492
VBICloDif78408_0228	CDR20291_0214	272158	272670	513	-	260685589	COG0778C	19454137	core	nitroreductase		nitroreductase		62.2749	195.914	1.6535	-3.84331	0.000121384	0.00152383
VBICloDif78408_0229	CDR20291_0215	273120	273596	477	+	260685590	COG0041F	19454139	core	Phosphoribosylaminoimidazole carboxylase catalytic subunit (EC 4.1.1.21)	purE	phosphoribosylaminoimidazole carboxylase catalytic subunit		167.76	527.411	1.65253	-2.99228	0.00276904	0.0194331
VBICloDif78408_0230	CDR20291_0216	273602	274300	699	+	260685591	COG0152F	19454141	core	Phosphoribosylaminoimidazole-succinocarboxamide synthase (EC 6.3.2.6)	purC	phosphoribosylaminoimidazole-succinocarboxamide synthase		16.1333	50.6353	1.65011	-3.13615	0.00171182	0.0133454
VBICloDif78408_0231	CDR20291_0217	274312	275679	1368	+	260685592	COG0034F	19454143	core	Amidophosphoribosyltransferase (EC 2.4.2.14)	purF	amidophosphoribosyltransferase		109.933	344.613	1.64836	-4.72507	2.30033e-06	4.51841e-05
VBICloDif78408_0232	CDR20291_0218	275673	276749	1077	+	260685593	COG0150F	19454145	core	Phosphoribosylformylglycinamidine cyclo-ligase (EC 6.3.3.1)	purG	phosphoribosylformylglycinamidine cyclo-ligase		159.97	499.226	1.64189	-3.32695	0.000878008	0.00771769
VBICloDif78408_0233	CDR20291_0219	276743	277336	594	+	260685594	COG0299F	19454147	core	Phosphoribosylglycinamide formyltransferase (EC 2.1.2.2)	purN	phosphoribosylglycinamide formyltransferase		2.57838	8.03103	1.63912	-2.60245	0.00925611	0.0490867
VBICloDif78408_0234	CDR20291_0220	277329	278861	1533	+	260685595	COG0138F	19454149	core	IMP cyclohydrolase (EC 3.5.4.10) / Phosphoribosylaminoimidazolecarboxamide formyltransferase (EC 2.1.2.3)	purH	bifunctional phosphoribosylaminoimidazolecarboxamide formyltransferase/IMP cyclohydrolase		34.6413	107.008	1.62715	-3.12223	0.00179485	0.013809
VBICloDif78408_0235	CDR20291_0221	278872	280122	1251	+	260685596	COG0151F	19454151	core	Phosphoribosylamine--glycine ligase (EC 6.3.4.13)	purD	phosphoribosylamine--glycine ligase		260.088	800.922	1.62266	-5.1542	2.54716e-07	6.09238e-06
VBICloDif78408_0236	CDR20291_0222	280147	283953	3807	+	260685597	COG0046F	19454153	core	Phosphoribosylformylglycinamidine synthase, synthetase subunit (EC 6.3.5.3) / Phosphoribosylformylglycinamidine synthase, glutamine amidotransferase subunit (EC 6.3.5.3)	purL	formylglycinamidine ribonucleotide synthetase		22.5991	69.5773	1.62235	-3.70643	0.000210203	0.00233757
VBICloDif78408_0237	CDR20291_0223	284159	285031	873	+	260685598	COG1091M	19454155	shared	dTDP-4-dehydrorhamnose reductase (EC 1.1.1.133)		dtdp-4-dehydrorhamnose reductase		258.107	794.217	1.62156	-5.13872	2.76614e-07	6.52734e-06
VBICloDif78408_0238	CDR20291_0224	285140	286021	882	+	260685599	COG1209M	19454157	shared	Glucose-1-phosphate thymidylyltransferase (EC 2.7.7.24)		glucose-1-phosphate thymidylyltransferase		251.371	772.119	1.619	-5.14546	2.66859e-07	6.33971e-06
VBICloDif78408_0239	CDR20291_0225	286058	286615	558	+	260685600	COG1898M	19454159	shared	dTDP-4-dehydrorhamnose 3,5-epimerase (EC 5.1.3.13)		"dtdp-4-dehydrorhamnose 3,5-epimerase"		105.576	323.437	1.6152	-4.76715	1.86852e-06	3.7757e-05
VBICloDif78408_0240	CDR20291_0226	286653	287636	984	+	260685601	COG1088M	19454161	shared	dTDP-glucose 4,6-dehydratase (EC 4.2.1.46)		"dtdp-glucose 4,6-dehydratase"		196.681	600.939	1.61136	-5.32478	1.01076e-07	2.59404e-06
VBICloDif78408_0241	CDR20291_0227	287675	288343	669	+	260685602	COG0741M	19454163	core	Membrane-bound lytic murein transglycosylase D precursor (EC 3.2.1.-)		transglycosylase		16.5739	50.5996	1.61021	-3.17843	0.00148073	0.0119136
VBICloDif78408_0242	CDR20291_0228	288352	288780	429	+	260685603	COG1728S	19454165	core	FIG00517573: hypothetical protein		hypothetical protein		17.4674	52.9415	1.59974	-3.45113	0.000558237	0.00542199
VBICloDif78408_0243	CDR20291_0229	288804	289118	315	+	260685604	COG1886NU	19454167	core	flagellar motor switch protein	fliN	flagellar motor switch protein		268.057	811.359	1.5978	-5.06568	4.06938e-07	9.47546e-06
VBICloDif78408_0589	CDR20291_0540	659086	659979	894	-	260685911	-	19454865	core	FIG00514696: hypothetical protein		hypothetical protein		269.181	814.056	1.59655	-5.05997	4.19323e-07	9.69961e-06
VBICloDif78408_0590	CDR20291_0541	660236	660673	438	-	260685912	COG3279KT	19454867	core	FIG00515238: hypothetical protein		transcriptional regulator		422.051	1273.24	1.59301	-2.84204	0.00448256	0.0280939
VBICloDif78408_0591	CDR20291_0542	661092	661322	231	-	260685913	-	19454869	core	FIG00519401: hypothetical protein		hypothetical protein		273	820.963	1.58842	-5.03607	4.75184e-07	1.0849e-05
VBICloDif78408_0593	CDR20291_0543	662014	662235	222	-	260685914	-	19454873	core	FIG00524011: hypothetical protein		hypothetical protein		101.484	304.362	1.58454	-3.4928	0.000477976	0.00477433
VBICloDif78408_0594	CDR20291_0545	662815	663072	258	+	260685916	COG5566S	19454875	core	putative phage-related regulatory protein		phage-related regulatory protein		272.98	816.932	1.58142	-5.01359	5.3423e-07	1.21184e-05
VBICloDif78408_0595	CDR20291_0546	663521	664759	1239	+	260685917	-	19454877	core	FIG00518560: hypothetical protein		phage-related regulatory protein		15.622	46.4238	1.57128	-2.80398	0.00504763	0.0306573
VBICloDif78408_0596	CDR20291_0547	665465	666766	1302	+	260685918	COG0305L	19454879	core	FIG00514540: hypothetical protein		phage-related replicative helicase		48.3199	143.209	1.56744	-3.20773	0.00133787	0.0108636
VBICloDif78408_0597	CDR20291_0548	666842	667117	276	+	260685919	COG5566S	19454881	core	putative phage positive regulator of late transcription		phage positive regulator of late transcription		180.809	533.408	1.56077	-3.79198	0.000149453	0.00179958
VBICloDif78408_0598	CDR20291_0549	668442	668672	231	+	260685920	COG1149C	19454883	core	Energy conserving hydrogenase Eha associated polyferredoxin		ferredoxin		570.701	1680.09	1.55773	-4.76512	1.88739e-06	3.79203e-05
VBICloDif78408_0599	CDR20291_0550	668665	669246	582	+	260685921	-	19454885	core	FIG00517005: hypothetical protein		hypothetical protein		4.36367	12.834	1.55636	-2.60306	0.00923949	0.0490867
VBICloDif78408_0600	CDR20291_0551	670169	671854	1686	+	260685922	COG1132V	19454887	shared	ABC transporter, ATP-binding/permease protein		ABC transporter ATP-binding protein/permease		3.95889	11.6342	1.5552	-2.7712	0.00558501	0.032947
VBICloDif78408_0601	CDR20291_0552	672334	673011	678	-	260685923	COG0664T	19454889	core	transcriptional regulator, Crp/Fnr family		transcriptional regulator		9.14473	26.605	1.54068	-2.89378	0.00380629	0.0246917
VBICloDif78408_0602	CDR20291_0553	673200	674564	1365	-	260685924	COG0534V	19454891	core	Multi antimicrobial extrusion protein (Na(+)/drug antiporter), MATE family of MDR efflux pumps		drug/sodium antiporter		16.4614	47.867	1.53995	-3.20944	0.00132995	0.0108243
VBICloDif78408_0603	CDR20291_0554	674692	675213	522	+	260685925	COG1695K	19454893	core	Transcriptional regulator, PadR family		hypothetical protein		48.8366	141.493	1.5347	-3.43313	0.000596646	0.00569599
VBICloDif78408_0605	CDR20291_0555	675802	676881	1080	+	260685926	COG4335L	19454897	core	FIG00517873: hypothetical protein		hypothetical protein		428.118	1235.38	1.52888	-5.00436	5.6048e-07	1.25519e-05
VBICloDif78408_0606	CDR20291_0556	677205	677573	369	+	260685927	-	19454899	core	FIG00514173: hypothetical protein		hypothetical protein		97.6689	280.352	1.52127	-3.72587	0.000194644	0.00220054
VBICloDif78408_0607	CDR20291_0557	677690	678493	804	+	260685928	COG0596R	19454901	core	Beta-ketoadipate enol-lactone hydrolase (EC 3.1.1.24)		hypothetical protein		17.3741	49.6396	1.51456	-2.61834	0.00883598	0.0475763
VBICloDif78408_0608	CDR20291_0558	678878	679768	891	+	260685929	COG1533L	19454903	core	FIG00518038: hypothetical protein		radical SAM protein		36.4753	103.871	1.5098	-3.55895	0.000372334	0.00382785
VBICloDif78408_0609	CDR20291_0559	680231	680674	444	+	260685930	COG0456R	19454905	core	IAA acetyltransferase (EC 2.3.1.-)		acetyltransferase		442.279	156.04	-1.50304	3.99234	6.54252e-05	0.000925354
VBICloDif78408_0610	CDR20291_0560	680846	681016	171	+	260685931	-	19454907	core	FIG00515277: hypothetical protein		hypothetical protein		20.198	7.119	-1.50446	2.87987	0.00397837	0.025619
VBICloDif78408_0611	CDR20291_0561	681567	682475	909	+	260685932	-	19454909	core	FIG00524461: hypothetical protein		hypothetical protein		14.8912	5.15492	-1.53044	2.68778	0.00719287	0.040143
VBICloDif78408_0612	CDR20291_0562	682655	683143	489	+	260685933	-	19454911	core	FIG00519427: hypothetical protein		hypothetical protein		39.1109	13.4938	-1.53527	3.56704	0.000361032	0.00372254
VBICloDif78408_0613	CDR20291_0563	683229	683636	408	+	260685934	-	19454913	core	FIG00515059: hypothetical protein		hypothetical protein		8.75224	2.97808	-1.55527	2.74878	0.00598169	0.0349944
VBICloDif78408_0614	CDR20291_0564	683688	683855	168	+	260685935	COG1476K	19454915	core	hypothetical protein		transcriptional regulator		1746.6	589.341	-1.56737	5.34815	8.88593e-08	2.29728e-06
VBICloDif78408_0617	CDR20291_0565	685290	685979	690	+	260685936	COG0745TK	19454921	core	DNA-binding response regulator		two-component response regulator		86.63	29.0704	-1.57532	4.11243	3.9152e-05	0.000580838
VBICloDif78408_0618	CDR20291_0566	686306	686896	591	+	260685937	COG2205T	19454923	core	hypothetical protein		two-component sensor histidine kinase		527.733	176.19	-1.58268	5.31157	1.08686e-07	2.76914e-06
VBICloDif78408_0619	CDR20291_0567	686966	687895	930	+	260685938	COG1131V	19454925	core	bacitracin ABC transporter, ATP-binding protein		lantibiotic ABC transporter ATP-binding protein		1940.03	642.099	-1.59521	3.73648	0.000186612	0.00211654
VBICloDif78408_0620	CDR20291_0568	687892	688572	681	+	260685939	-	19454927	core	putative lantibiotic ABC transporter, permease protein		lantibiotic ABC transporter permease		185.334	61.248	-1.59739	4.67306	2.96739e-06	5.63965e-05
VBICloDif78408_0621	CDR20291_0569	689017	689718	702	+	260685940	COG3177S	19454929	core	conserved hypothetical protein (partial)		fic family protein		124.703	40.9189	-1.60765	4.58927	4.44802e-06	8.14544e-05
VBICloDif78408_0622	CDR20291_0570	690622	691272	651	+	260685941	COG1802K	19454931	core	GntR-family transcriptional regulator		GntR family transcriptional regulator		106.701	34.0839	-1.64642	3.90046	9.60109e-05	0.00127386
VBICloDif78408_0623	CDR20291_0571	691571	693616	2046	+	260685942	COG1506E	19454933	core	Acylamino-acid-releasing enzyme (EC 3.4.19.1)		peptidase		1510.62	481.795	-1.64865	5.58013	2.40345e-08	7.28495e-07
VBICloDif78408_0624	CDR20291_0572	693633	695588	1956	+	260685943	COG1506E	19454935	core	Acylamino-acid-releasing enzyme (EC 3.4.19.1)		peptidase		1041.12	330.976	-1.65334	4.28992	1.7874e-05	0.000286963
VBICloDif78408_0625	CDR20291_0573	695604	696794	1191	+	260685944	-	19454937	core	FIG00513927: hypothetical protein		hypothetical protein		506.589	160.129	-1.66159	3.32832	0.000873727	0.00771205
VBICloDif78408_0627	CDR20291_0574	697928	698302	375	+	260685945	COG1725K	19454941	core	Transcriptional regulator, GntR family		GntR family transcriptional regulator		72.9923	22.848	-1.67568	3.83592	0.000125094	0.00154326
VBICloDif78408_0628	CDR20291_0575	698304	699161	858	+	260685946	COG1131V	19454943	core	ABC transporter, ATP-binding protein		ABC transporter ATP-binding protein		138.864	43.2177	-1.68398	3.95847	7.54302e-05	0.00103599
VBICloDif78408_0629	CDR20291_0576	699164	699802	639	+	260685947	-	19454945	core	FIG00515788: hypothetical protein		ABC transporter permease		19.4287	6.01021	-1.6927	3.01988	0.00252878	0.0181824
VBICloDif78408_0630	CDR20291_0577	700776	701510	735	+	260685948	COG0491R	19454947	core	metallo-beta-lactamase superfamily protein		metallo-beta-lactamase		204.793	62.1625	-1.72005	4.92252	8.5438e-07	1.8015e-05
VBICloDif78408_0631	CDR20291_0578	702652	703908	1257	+	260685949	COG0038P	19454949	core	Chloride channel protein		chloride ion channel protein		7.22701	2.17905	-1.7297	2.96987	0.00297925	0.0205134
VBICloDif78408_0633	CDR20291_0579	704079	705164	1086	+	260685950	COG0025P	19454953	core	FIG00518204: hypothetical protein	u2	Na(+)/H(+) antiporter		1504.94	449.334	-1.74384	5.76498	8.16684e-09	2.70892e-07
VBICloDif78408_0634	CDR20291_0580	705371	705751	381	+	260685951	COG3682K	19454955	core	Transcriptional regulator, MecI family	u1	regulatory protein		159.176	47.4414	-1.74641	4.38593	1.15492e-05	0.000193367
VBICloDif78408_0635	CDR20291_0581	706660	707214	555	+	260685952	COG1595K	19454957	core	TcdD	tcdD	transcriptional regulator		1738.8	517.045	-1.74973	5.9333	2.96897e-09	1.06519e-07
VBICloDif78408_0636	CDR20291_0582	707545	714645	7101	+	260685953	COG5263R	19454959	core	FIG00513352: hypothetical protein	tcdB	toxin B		62.0836	18.3851	-1.75568	4.27895	1.87776e-05	0.000298742
VBICloDif78408_0637	CDR20291_0583	714839	715267	429	+	260685954	COG4824R	19454961	core	FIG00513940: hypothetical protein	tcdE	cell wall hydrolase protein		1305.32	385.089	-1.76114	5.22695	1.72334e-07	4.26708e-06
VBICloDif78408_0639	CDR20291_0584	715995	724127	8133	+	260685955	COG5263R	19454965	core	Choline binding protein A	tcdA	toxin A		234.957	66.9964	-1.81024	5.25795	1.45666e-07	3.65831e-06
VBICloDif78408_0640	CDR20291_0585	724462	725022	561	-	260685956	-	19454967	core	TcdC	dtxA	hypothetical protein		72.0226	20.041	-1.8455	4.98121	6.31865e-07	1.38852e-05
VBICloDif78408_0641	CDR20291_0586	725559	725804	246	+	260685957	-	19454969	core	FIG00518029: hypothetical protein	d1	hypothetical protein		3599.74	999.333	-1.84886	6.18664	6.14612e-10	2.63534e-08
VBICloDif78408_0642	CDR20291_0587	726021	726290	270	-	260685958	-	19454971	core	FIG00520948: hypothetical protein		hypothetical protein		32.6324	8.99531	-1.85906	4.35159	1.35155e-05	0.000225075
VBICloDif78408_0643	CDR20291_0588	727324	728061	738	-	260685959	COG4200S	19454973	core	putative transporter, trans-membrane domain bacteriocin immunity protein	d2	lantibiotic ABC transporter permease		18192.5	5003.23	-1.86241	6.12982	8.79797e-10	3.68258e-08
VBICloDif78408_0644	CDR20291_0589	728073	728834	762	-	260685960	COG4200S	19454975	core	FIG01240814: hypothetical protein	d3	lantibiotic ABC transporter permease		254.219	68.8593	-1.88435	5.48615	4.10777e-08	1.16475e-06
VBICloDif78408_0645	CDR20291_0590	728834	729748	915	-	260685961	COG1131V	19454977	core	ABC transporter, ATP-binding protein	d4	lantibiotic ABC transporter ATP-binding protein		10.6032	2.83174	-1.90474	3.00896	0.00262142	0.0187336
VBICloDif78408_0646	CDR20291_0591	729919	730626	708	+	260685962	COG0745TK	19454979	core	putative response regulator; homolog of RumR and ScnR		two-component response regulator		238.794	63.1924	-1.91795	5.47593	4.35226e-08	1.22266e-06
VBICloDif78408_0647	CDR20291_0592	730776	732077	1302	+	260685963	COG0642T	19454981	core	Two component system histidine kinase (EC 2.7.3.-)		two-component sensor histidine kinase		43.6409	11.5234	-1.92111	3.87191	0.000107987	0.00140623
VBICloDif78408_0648	CDR20291_0593	733666	734055	390	+	260685964	COG3682K	19454983	core	Transcriptional regulator, MecI family		regulatory protein		493.228	128.885	-1.93617	5.54427	2.95188e-08	8.649e-07
VBICloDif78408_0649	CDR20291_0594	734800	735270	471	+	260685965	COG0346E	19454985	core	Lactoylglutation lyase		glyoxalase		131.217	33.3619	-1.97568	4.7384	2.1541e-06	4.29011e-05
VBICloDif78408_0652	CDR20291_0596	737380	738045	666	+	260685966	COG2230M	19454992	core	FIG00515718: hypothetical protein		hypothetical protein		17.4103	4.38195	-1.99029	3.99195	6.55327e-05	0.000925354
VBICloDif78408_0653	CDR20291_0598	738657	739157	501	+	260685968	COG0456R	19454994	core	FIG00515920: hypothetical protein		acetyltransferase		1057.28	251.333	-2.07269	6.7511	1.46725e-11	7.93669e-10
VBICloDif78408_0654	CDR20291_0599	739407	740186	780	-	260685969	-	19454996	core	Conserved protein		hypothetical protein		4917.36	1166.5	-2.0757	7.07171	1.53033e-12	9.11974e-11
VBICloDif78408_0655	CDR20291_0600	740183	740662	480	-	260685970	COG1595K	19454998	core	FIG00513559: hypothetical protein		RNA polymerase sigma factor		193.336	45.8563	-2.07592	4.72024	2.35562e-06	4.6013e-05
VBICloDif78408_0656	CDR20291_0601	741468	742169	702	+	260685971	-	19455000	shared	FIG00515288: hypothetical protein		hypothetical protein		685.81	161.901	-2.0827	6.58662	4.49958e-11	2.26007e-09
VBICloDif78408_0657	CDR20291_0602	742195	742851	657	+	260685972	-	19455002	shared	FIG00518865: hypothetical protein		hypothetical protein		542.921	127.725	-2.08771	5.54496	2.94023e-08	8.649e-07
VBICloDif78408_0658	CDR20291_0603	743058	744698	1641	+	260685973	COG3653Q	19455004	shared	D-aminoacylase (EC 3.5.1.81)		amidohydrolase 3		129.127	29.9461	-2.10835	4.73788	2.1597e-06	4.29011e-05
VBICloDif78408_0659	CDR20291_0604	745057	746379	1323	+	260685974	-	19455006	core	hypothetical protein		hypothetical protein		1013.22	234.803	-2.10942	5.39555	6.8314e-08	1.80595e-06
VBICloDif78408_0660	CDR20291_0605	746576	747583	1008	+	260685975	-	19455008	core	FIG00514064: hypothetical protein		hypothetical protein		199.105	45.6076	-2.12618	5.1291	2.91128e-07	6.82405e-06
VBICloDif78408_0661	CDR20291_0606	747621	749018	1398	+	260685976	COG5485R	19455010	core	FIG00512804: hypothetical protein		hypothetical protein		208.217	46.5883	-2.16005	5.84351	5.1113e-09	1.74479e-07
VBICloDif78408_0662	CDR20291_0607	749163	750428	1266	+	260685977	COG2223P	19455012	core	FIG00527303: hypothetical protein		transporter		2.51055	0.553468	-2.18143	2.80904	0.00496889	0.0303309
VBICloDif78408_0664	CDR20291_0608	750760	751509	750	+	260685978	COG0591ER	19455016	core	sodium-solute symporter, putative		sodium:solute symporter		19.4631	4.06312	-2.26008	4.08889	4.33439e-05	0.000640324
VBICloDif78408_0665	CDR20291_0609	751544	752566	1023	+	260685979	COG1609K	19455018	core	Transcriptional regulator, LacI family		LacI family transcriptional regulator		29625.7	6167.21	-2.26416	6.535	6.36113e-11	3.0224e-09
VBICloDif78408_0666	CDR20291_0610	753176	754579	1404	-	260685980	COG0465O	19455020	core	Cell division protein FtsH (EC 3.4.24.-)		ATP-dependent peptidase		15006.4	3109.16	-2.27098	4.26322	2.01506e-05	0.00031771
VBICloDif78408_0667	CDR20291_0611	755540	755965	426	+	260685981	COG0290J	19455022	core	Translation initiation factor 3	infC	translation initiation factor IF-3		241.58	49.6447	-2.28279	5.9831	2.18932e-09	8.27705e-08
VBICloDif78408_0668	CDR20291_0612	755993	756187	195	+	260685982	COG0291J	19455024	core	LSU ribosomal protein L35p	rpmI	50S ribosomal protein L35		26.8652	5.43341	-2.30581	4.51515	6.32719e-06	0.000113502
VBICloDif78408_0669	CDR20291_0613	756243	756599	357	+	260685983	COG0292J	19455026	core	LSU ribosomal protein L20p	rplT	50S ribosomal protein L20		380.784	76.7548	-2.31064	6.46856	9.89402e-11	4.57729e-09
VBICloDif78408_0670	CDR20291_0614	756909	757454	546	+	260685984	-	19455028	core	FIG00521176: hypothetical protein		hypothetical protein		32.9868	6.62182	-2.31659	2.72523	0.0064257	0.0369767
VBICloDif78408_0671	CDR20291_0615	757890	759815	1926	+	260685985	COG0737F	19455030	core	2',3'-cyclic-nucleotide 2'-phosphodiesterase (EC 3.1.4.16)		nucleotide phosphodiesterase		1719.05	320.846	-2.42166	3.46916	0.000522095	0.00514198
VBICloDif78408_0672	CDR20291_0616	760216	762120	1905	+	260685986	COG0737F	19455032	core	2',3'-cyclic-nucleotide 2'-phosphodiesterase (EC 3.1.4.16)		nucleotide phosphodiesterase		2505.03	467.462	-2.42191	3.77783	0.000158203	0.00187287
VBICloDif78408_0010	CDR20291_3551	9450	9857	408	+	260685376	COG2172T	19453561	core	Serine-protein kinase RsbW (EC 2.7.11.1)	rsbW	anti-sigma-B factor (serine-protein kinase)		7970.34	1470.31	-2.43852	8.11692	4.44089e-16	3.80834e-14
VBICloDif78408_0011	CDR20291_3552	9857	10630	774	+	260685377	COG1191K	19453563	core	RNA polymerase sigma factor SigB	sigB	RNA polymerase sigma-B factor		615.54	113.209	-2.44287	7.56286	3.95239e-14	2.67243e-12
VBICloDif78408_0002		1562	2668	1107	+			19453545	core	DNA polymerase III beta subunit (EC 2.7.7.7)				4213.94	735.208	-2.51895	8.56347	0	0
VBICloDif78408_0003		2805	3011	207	+			19453547	core	FIG002958: hypothetical protein				310.675	53.5043	-2.53768	6.74871	1.49165e-11	7.94643e-10
VBICloDif78408_0004		3029	4144	1116	+			19453549	core	DNA recombination and repair protein RecF				465.295	79.2628	-2.55343	7.54975	4.35207e-14	2.88715e-12
VBICloDif78408_0005		4145	6046	1902	+			19453551	core	DNA gyrase subunit B (EC 5.99.1.3)				222.573	37.8619	-2.55546	6.57347	4.91553e-11	2.36754e-09
VBICloDif78408_0006		6066	8492	2427	+			19453553	core	DNA gyrase subunit A (EC 5.99.1.3)				10677.9	1770.54	-2.59236	8.62362	0	0
VBICloDif78408_0007		8561	8857	297	+			19453555	core	FIG00516542: hypothetical protein				635.944	103.263	-2.62258	6.60753	3.90776e-11	1.99126e-09
VBICloDif78408_0008		8857	9117	261	+			19453557	core	FIG00515913: hypothetical protein				3850.42	619.667	-2.63545	8.99409	0	0
VBICloDif78408_0009		9129	9446	318	+			19453559	core	anti-sigma F factor antagonist (spoIIAA-2); anti sigma b factor antagonist RsbV				282.055	42.0983	-2.74414	7.0292	2.07723e-12	1.1973e-10
VBICloDif78408_0019		23029	23250	222	+			19453587	core	FIG00514412: hypothetical protein				177.449	26.2346	-2.75786	7.22187	5.12701e-13	3.21903e-11
VBICloDif78408_0053		78523	78678	156	+			19453747	core	FIG00522519: hypothetical protein				12064.9	1740.69	-2.79308	9.39742	0	0
VBICloDif78408_0056		80704	80835	132	+			19453753	shared	Thymidylate synthase thyX (EC 2.1.1.-)				6439.27	911.27	-2.82095	9.58987	0	0
VBICloDif78408_0116		125555	125986	432	+			19453873	core	LSU ribosomal protein L13p (L13Ae)				3328.02	461.563	-2.85006	9.54936	0	0
VBICloDif78408_0122		143310	143426	117	+			19453899	shared	hypothetical protein				3525.61	475.574	-2.89013	9.85086	0	0
VBICloDif78408_0155		183861	183986	126	+			19453991	core	FIG00514342: hypothetical protein				40.7545	5.3638	-2.92563	5.44404	5.20843e-08	1.4196e-06
VBICloDif78408_0210		250570	251304	735	+			19454101	core	FIG099352: hypothetical protein				73.7843	9.59192	-2.94342	5.18369	2.17539e-07	5.27494e-06
VBICloDif78408_0211		251334	251753	420	+			19454103	core	FIG00517735: hypothetical protein				516.683	62.6209	-3.04456	8.77925	0	0
VBICloDif78408_0592		661361	661765	405	+			19454871	shared	Beta-lactamase (EC 3.5.2.6)				10172.6	1224.63	-3.05427	4.94622	7.56674e-07	1.63739e-05
VBICloDif78408_0604		675345	675584	240	+			19454895	shared	TolA protein				212.574	25.0007	-3.08793	8.24225	2.22045e-16	1.95177e-14
VBICloDif78408_0615		684577	684882	306	+			19454917	shared	FIG00520337: hypothetical protein				10769.6	1240.8	-3.11762	10.4735	0	0
VBICloDif78408_0616		685096	685215	120	+			19454919	core	FIG00517448: hypothetical protein				176.13	18.5065	-3.25054	5.52705	3.25666e-08	9.46315e-07
VBICloDif78408_0626		697697	697825	129	-			19454939	core	FIG00513227: hypothetical protein				663.112	66.0974	-3.32659	9.90144	0	0
VBICloDif78408_0632		703871	704077	207	-			19454951	shared	FIG00532582: hypothetical protein				2116.19	170.164	-3.63647	12.0368	0	0
VBICloDif78408_0638		715376	715507	132	+			19454963	core	FIG00512980: hypothetical protein				1260.96	97.843	-3.68791	12.1249	0	0
VBICloDif78408_0650		735563	735700	138	+			19454988	shared	NIF3-related protein				1317.21	87.7959	-3.90718	10.4959	0	0
VBICloDif78408_0651		735824	736432	609	+			19454990	core	NIF3-related protein				3491.58	221.074	-3.98128	6.0955	1.09093e-09	4.46014e-08
VBICloDif78408_0663		750518	750700	183	+			19455014	shared	sodium-solute symporter, putative				2870.43	177.179	-4.01799	5.9756	2.29251e-09	8.57498e-08
