# Supplementary material for: Differential Stress Transcriptome Landscape of Historic and Recently Emerged Hypervirulent Strains of Clostridium difficile Strains Determined Using RNA-seq
Source: PLoS One. 2013 Nov 7;8(11):e78489. doi: 10.1371/journal.pone.0078489 (PMC3820578; doi:10.1371/journal.pone.0078489)
Supplement: File S4 — Protein interaction data for C. difficile genes involved in nutrient shift. : Nodes are represented by NCBI locus tags for the CDS. The combined interaction score represents cumulative interaction score for each edge. (XLSX) [file pone.0078489.s004.xlsx]

## Sheet: Interaction data
Protein interaction data for C. difficile genes involved in nutrient shift: Nodes are represented by NCBI locus tags for the CDS. The combined interaction score represents cumulative interaction score for each edge.
Nod1	Node2	Combined interaction Score
CD0002	CD0899	999
CD0005	CD0006	999
CD0006	CD0005	999
CD0036	CD0037	999
CD0036	CD0037	999
CD0036	CD0038	999
CD0036	CD0038	999
CD0037	CD0036	999
CD0037	CD0038	999
CD0038	CD0036	999
CD0038	CD0037	999
CD0038	CD0039	999
CD0038	CD0723	999
CD0039	CD0038	999
CD0047	CD0048	999
CD0048	CD0047	999
CD0061	CD0062	999
CD0062	CD0061	999
CD0066	CD0067	999
CD0067	CD0066	999
CD0068	CD0069	999
CD0069	CD0068	999
CD0073	CD0074	999
CD0073	CD0075	999
CD0074	CD0073	999
CD0074	CD0075	999
CD0074	CD0076	999
CD0075	CD0073	999
CD0075	CD0074	999
CD0075	CD0076	999
CD0075	CD0080A	999
CD0075	CD1252	999
CD0076	CD0074	999
CD0076	CD0075	999
CD0076	CD0078	999
CD0076	CD0080	999
CD0078	CD0076	999
CD0080	CD0076	999
CD0080A	CD0075	999
CD0082	CD0084	999
CD0084	CD0082	999
CD0088	CD0095	999
CD0095	CD0088	999
CD0095	CD0096	999
CD0095	CD0097	999
CD0095	CD2446a	999
CD0096	CD0095	999
CD0096	CD0097	999
CD0097	CD0095	999
CD0097	CD0096	999
CD0193	CD0194	999
CD0194	CD0193	999
CD0218	CD0219	999
CD0218	CD0219	999
CD0218	CD0224	999
CD0218	CD0224	999
CD0219	CD0218	999
CD0220	CD0221	999
CD0220	CD0224	999
CD0221	CD0220	999
CD0221	CD0222	999
CD0221	CD0224	999
CD0222	CD0221	999
CD0222	CD0221	999
CD0222	CD0223	999
CD0222	CD0223	999
CD0222	CD0224	999
CD0222	CD0224	999
CD0223	CD0222	999
CD0223	CD0222	999
CD0224	CD0218	999
CD0224	CD0218	999
CD0224	CD0220	999
CD0224	CD0220	999
CD0224	CD0221	999
CD0224	CD0221	999
CD0224	CD0222	999
CD0224	CD0222	999
CD0324	CD0325	999
CD0324	CD0326	999
CD0325	CD0324	999
CD0325	CD0326	999
CD0326	CD0324	999
CD0326	CD0325	999
CD0540	CD0539	999
CD0718	CD0720	999
CD0720	CD0718	999
CD0723	CD0038	999
CD0869	CD0870	999
CD0870	CD0869	999
CD0882	CD0884	999
CD0882	CD0885	999
CD0883	CD0884	999
CD0884	CD0882	999
CD0884	CD0883	999
CD0884	CD0885	999
CD0885	CD0882	999
CD0885	CD0884	999
CD0885	CD2526	999
CD0889	CD0890	999
CD0889	CD0890	999
CD0889	CD0890	999
CD0890	CD0889	999
CD0890	CD0889	999
CD0890	CD0889	999
CD0890	CD0891	999
CD0890	CD0891	999
CD0890	CD0891	999
CD0891	CD0890	999
CD0891	CD0890	999
CD0891	CD0890	999
CD0899	CD0002	999
CD0990	CD0991	999
CD0990	CD0992	999
CD0991	CD0990	999
CD0991	CD0992	999
CD0992	CD0990	999
CD0992	CD0991	999
CD1003	CD1004	999
CD1004	CD1003	999
CD1025	CD1027	999
CD1025	CD1027	999
CD1026	CD1027	999
CD1026	CD1027	999
CD1027	CD1025	999
CD1027	CD1026	999
CD1158	CD1159	999
CD1159	CD1158	999
CD1161	CD1252	999
CD1163	CD1252	999
CD1179	CD1181	999
CD1179	CD1184	999
CD1181	CD1179	999
CD1181	CD1184	999
CD1184	CD1179	999
CD1184	CD1181	999
CD1225	CD2438	999
CD1252	CD0075	999
CD1252	CD1161	999
CD1252	CD1163	999
CD1334	CD3655	999
CD1386	CD1387	999
CD1386	CD1387	999
CD1387	CD1386	999
CD1387	CD1386	999
CD1490	CD1491	999
CD1491	CD1490	999
CD1547	CD1548	999
CD1547	CD1548	999
CD1548	CD1547	999
CD1548	CD1547	999
CD1548	CD1554	999
CD1548	CD1554	999
CD1549	CD1550	999
CD1549	CD1550	999
CD1550	CD1549	999
CD1550	CD1549	999
CD1550	CD1551	999
CD1550	CD1551	999
CD1550	CD1552	999
CD1550	CD1552	999
CD1550	CD1553	999
CD1550	CD1553	999
CD1550	CD1582	999
CD1550	CD1582	999
CD1551	CD1550	999
CD1551	CD1550	999
CD1551	CD1552	999
CD1551	CD1552	999
CD1551	CD1553	999
CD1551	CD1553	999
CD1552	CD1550	999
CD1552	CD1550	999
CD1552	CD1551	999
CD1552	CD1551	999
CD1552	CD1553	999
CD1552	CD1553	999
CD1552	CD1554	999
CD1552	CD1554	999
CD1553	CD1550	999
CD1553	CD1550	999
CD1553	CD1551	999
CD1553	CD1551	999
CD1553	CD1552	999
CD1553	CD1552	999
CD1553	CD1554	999
CD1553	CD1554	999
CD1554	CD1548	999
CD1554	CD1548	999
CD1554	CD1552	999
CD1554	CD1552	999
CD1554	CD1553	999
CD1554	CD1553	999
CD1594	CD1595	999
CD1595	CD1594	999
CD1785	CD2030	999
CD1785	CD2500	999
CD1834	CD1835	999
CD1834	CD1838	999
CD1835	CD1834	999
CD1835	CD1836	999
CD1836	CD1835	999
CD1837	CD1838	999
CD1838	CD1834	999
CD1838	CD1837	999
CD1913	CD1914	999
CD1914	CD1913	999
CD1936	CD1937	999
CD1936	CD1938	999
CD1937	CD1936	999
CD1937	CD1938	999
CD1937	CD1939	999
CD1938	CD1936	999
CD1938	CD1937	999
CD1938	CD1939	999
CD1939	CD1937	999
CD1939	CD1938	999
CD2014	CD1565	999
CD2119	CD2118	999
CD2321	CD2322	999
CD2322	CD2321	999
CD2370	CD2372	999
CD2371	CD2372	999
CD2372	CD2370	999
CD2372	CD2371	999
CD2446a	CD0095	999
CD2446a	CD0095	999
CD2446a	CD3663	999
CD2446a	CD3663	999
CD2461	CD2462	999
CD2462	CD2461	999
CD2500	CD1785	999
CD2611	CD3598	999
CD2651	CD2654	999
CD2673	CD2674	999
CD2673	CD2674	999
CD2674	CD2673	999
CD2674	CD2673	999
CD2678	CD2677	999
CD2708	CD2217	999
CD2755	CD2756	999
CD2756	CD2755	999
CD2805	CD2806	999
CD2805	CD2807	999
CD2806	CD2805	999
CD2806	CD2807	999
CD2807	CD2805	999
CD2807	CD2806	999
CD2954	CD2955	999
CD2954	CD2956	999
CD2955	CD2954	999
CD2955	CD2956	999
CD2956	CD2954	999
CD2956	CD2955	999
CD3170	CD3394	999
CD3172	CD3173	999
CD3173	CD3172	999
CD3394	CD3170	999
CD3405	CD3406	999
CD3406	CD3405	999
CD3423	CD3428	999
CD3423	CD3429	999
CD3424	CD3425	999
CD3424	CD3426	999
CD3424	CD3430	999
CD3428	CD3423	999
CD3428	CD3427	999
CD3433	CD3435	999
CD3434	CD3430	999
CD3435	CD3433	999
CD3438	CD3437	999
CD3468	CD3469	999
CD3468	CD3470	999
CD3468	CD3471	999
CD3469	CD3468	999
CD3469	CD3470	999
CD3469	CD3471	999
CD3470	CD3468	999
CD3470	CD3469	999
CD3470	CD3471	999
CD3470	CD3472	999
CD3471	CD3468	999
CD3471	CD3469	999
CD3471	CD3470	999
CD3471	CD3472	999
CD3472	CD3470	999
CD3472	CD3471	999
CD3588	CD3589	999
CD3589	CD3588	999
CD3589	CD3590	999
CD3590	CD3589	999
CD3655	CD1334	999
CD3663	CD2446a	999
CD0047	CD3566	998
CD0048	CD3566	998
CD0063	CD0064	998
CD0064	CD0063	998
CD0069	CD0088	998
CD0073	CD0076	998
CD0073	CD0078	998
CD0074	CD0078	998
CD0075	CD0078	998
CD0076	CD0073	998
CD0076	CD0077	998
CD0076	CD0082	998
CD0076	CD0084	998
CD0077	CD0076	998
CD0077	CD0079	998
CD0078	CD0073	998
CD0078	CD0074	998
CD0078	CD0075	998
CD0078	CD0080	998
CD0079	CD0077	998
CD0080	CD0078	998
CD0080	CD0080A	998
CD0080	CD0082	998
CD0080	CD0084	998
CD0080A	CD0080	998
CD0082	CD0076	998
CD0082	CD0080	998
CD0082	CD0083	998
CD0083	CD0082	998
CD0083	CD0084	998
CD0084	CD0076	998
CD0084	CD0080	998
CD0084	CD0083	998
CD0084	CD0087	998
CD0085	CD0088	998
CD0087	CD0084	998
CD0088	CD0069	998
CD0088	CD0085	998
CD0088	CD0096	998
CD0096	CD0088	998
CD0119	CD3515	998
CD0119	CD3515	998
CD0119	CD3515	998
CD0123	CD3402	998
CD0184	CD1526	998
CD0184	CD3589	998
CD0218	CD0220	998
CD0218	CD0220	998
CD0218	CD0221	998
CD0218	CD0221	998
CD0220	CD0218	998
CD0221	CD0218	998
CD0221	CD0225	998
CD0222	CD0720	998
CD0222	CD0720	998
CD0223	CD3655	998
CD0223	CD3655	998
CD0225	CD0221	998
CD0256	CD0257	998
CD0257	CD0256	998
CD0270	CD0271	998
CD0271	CD0249	998
CD0271	CD0270	998
CD0301	CD0302	998
CD0302	CD0301	998
CD0686	CD0687	998
CD0687	CD0686	998
CD0720	CD0222	998
CD0833	CD0834	998
CD0833	CD0834	998
CD0833	CD0834	998
CD0834	CD0833	998
CD0834	CD0833	998
CD0834	CD0833	998
CD0989	CD0990	998
CD0989	CD0991	998
CD0990	CD0989	998
CD0991	CD0989	998
CD1057	CD1058	998
CD1058	CD1057	998
CD1058	CD1057	998
CD1058	CD1057	998
CD1161	CD1163	998
CD1163	CD1161	998
CD1279	CD1280	998
CD1280	CD1279	998
CD1447	CD1446	998
CD1554	CD1582	998
CD1554	CD1582	998
CD1767	CD3172	998
CD1832	CD1833	998
CD1833	CD1832	998
CD1833	CD1834	998
CD1833	CD1838	998
CD1834	CD1833	998
CD1838	CD1833	998
CD1936	CD1939	998
CD1939	CD1936	998
CD2311	CD2312	998
CD2312	CD2311	998
CD2664	CD2655	998
CD2676	CD2678	998
CD2676	CD2678	998
CD2678	CD2676	998
CD3171	CD3173	998
CD3172	CD1767	998
CD3172	CD3174	998
CD3173	CD3171	998
CD3173	CD3174	998
CD3174	CD3172	998
CD3174	CD3173	998
CD3423	CD3424	998
CD3424	CD3423	998
CD3433	CD3438	998
CD3438	CD3433	998
CD3469	CD3472	998
CD3472	CD3469	998
CD3589	CD0184	998
CD3590	CD3591	998
CD3655	CD0223	998
CD0037	CD0723	997
CD0062	CD0064	997
CD0064	CD0062	997
CD0066	CD0098	997
CD0067	CD0098	997
CD0068	CD0088	997
CD0068	CD0096	997
CD0068	CD0097	997
CD0069	CD0070	997
CD0070	CD0069	997
CD0074	CD0080	997
CD0075	CD0080	997
CD0079	CD0080	997
CD0079	CD0081	997
CD0079	CD0085	997
CD0080	CD0074	997
CD0080	CD0075	997
CD0080	CD0079	997
CD0081	CD0079	997
CD0081	CD0085	997
CD0084	CD0086	997
CD0084A	CD0085	997
CD0085	CD0079	997
CD0085	CD0081	997
CD0085	CD0084A	997
CD0086	CD0084	997
CD0086	CD0087	997
CD0087	CD0086	997
CD0088	CD0068	997
CD0096	CD0068	997
CD0097	CD0068	997
CD0098	CD0066	997
CD0098	CD0067	997
CD0098	CD0099	997
CD0099	CD0098	997
CD0112	CD0113	997
CD0113	CD0112	997
CD0116	CD0118	997
CD0118	CD0116	997
CD0119	CD0120	997
CD0119	CD0120	997
CD0119	CD0120	997
CD0120	CD0119	997
CD0120	CD0119	997
CD0219	CD0221	997
CD0220	CD0223	997
CD0221	CD0219	997
CD0222	CD0225	997
CD0222	CD0225	997
CD0223	CD0220	997
CD0223	CD0220	997
CD0225	CD0222	997
CD0260	CD0261	997
CD0262	CD0261	997
CD0262	CD0263	997
CD0723	CD0037	997
CD0725	CD0728	997
CD0726	CD0728	997
CD0728	CD0725	997
CD0728	CD0726	997
CD0729	CD1658	997
CD0765	CD0766	997
CD0884	CD2526	997
CD0992	CD1566	997
CD1010	CD1011	997
CD1011	CD1010	997
CD1011	CD1010	997
CD1024	CD1025	997
CD1024	CD1025	997
CD1025	CD1024	997
CD1025	CD1024	997
CD1025	CD1026	997
CD1025	CD1026	997
CD1026	CD1025	997
CD1026	CD1025	997
CD1058	CD1059	997
CD1058	CD1059	997
CD1058	CD1059	997
CD1059	CD1058	997
CD1207	CD2130	997
CD1295	CD1296	997
CD1296	CD1295	997
CD1309	CD1307	997
CD1484	CD1482	997
CD1513	CD1512	997
CD1550	CD1554	997
CD1550	CD1554	997
CD1554	CD1550	997
CD1554	CD1550	997
CD1587	CD1588	997
CD1588	CD1587	997
CD1658	CD0729	997
CD1767	CD3173	997
CD1833	CD1835	997
CD1835	CD1833	997
CD1836	CD1839	997
CD1838	CD2708	997
CD2138	CD2139	997
CD2139	CD2138	997
CD2348	CD2349	997
CD2349	CD2348	997
CD2417	CD2418	997
CD2460	CD2461	997
CD2461	CD2460	997
CD2514	CD1566	997
CD2653	CD2664	997
CD2664	CD2653	997
CD2676	CD2677	997
CD2676	CD2677	997
CD2708	CD1838	997
CD3170	CD3173	997
CD3173	CD1767	997
CD3173	CD3170	997
CD3432	CD3433	997
CD3432	CD3433	997
CD3433	CD3432	997
CD3468	CD3472	997
CD3472	CD3468	997
CD3588	CD3591	997
CD3661A	CD3663	997
CD3663	CD3661A	997
CD0037	CD0039	996
CD0039	CD0037	996
CD0048	CD2128	996
CD0061	CD0063	996
CD0061	CD0064	996
CD0062	CD0063	996
CD0063	CD0061	996
CD0063	CD0062	996
CD0064	CD0061	996
CD0069	CD0077	996
CD0069	CD0079	996
CD0069	CD0097	996
CD0072	CD0077	996
CD0072	CD0105	996
CD0073	CD0080	996
CD0074	CD0080A	996
CD0076	CD0079	996
CD0077	CD0069	996
CD0077	CD0072	996
CD0077	CD0078	996
CD0077	CD0081	996
CD0077	CD0088	996
CD0078	CD0077	996
CD0079	CD0069	996
CD0079	CD0076	996
CD0080	CD0073	996
CD0080	CD0083	996
CD0080A	CD0074	996
CD0081	CD0077	996
CD0082	CD0086	996
CD0083	CD0080	996
CD0084	CD0088	996
CD0086	CD0082	996
CD0087	CD0089	996
CD0088	CD0077	996
CD0088	CD0084	996
CD0088	CD0105	996
CD0089	CD0087	996
CD0097	CD0069	996
CD0099	CD0104	996
CD0100	CD0102	996
CD0101	CD0102	996
CD0102	CD0100	996
CD0102	CD0101	996
CD0104	CD0099	996
CD0104	CD0105	996
CD0105	CD0072	996
CD0105	CD0088	996
CD0105	CD0104	996
CD0184	CD3588	996
CD0184	CD3590	996
CD0184	CD3591	996
CD0186	CD0187	996
CD0187	CD0186	996
CD0194	CD2461	996
CD0219	CD1334	996
CD0270	CD0249	996
CD0302	CD0300	996
CD0540	CD0542	996
CD0685	CD0686	996
CD0686	CD0685	996
CD0841	CD1334	996
CD1081	CD1712	996
CD1149	CD1150	996
CD1150	CD1149	996
CD1180	CD1184	996
CD1184	CD1180	996
CD1334	CD0219	996
CD1334	CD0841	996
CD1548	CD1550	996
CD1548	CD1550	996
CD1549	CD1553	996
CD1549	CD1553	996
CD1550	CD1548	996
CD1550	CD1548	996
CD1551	CD1554	996
CD1551	CD1554	996
CD1553	CD1549	996
CD1553	CD1549	996
CD1553	CD1582	996
CD1553	CD1582	996
CD1554	CD1551	996
CD1554	CD1551	996
CD1588	CD1589	996
CD1589	CD1588	996
CD1657	CD1658	996
CD1658	CD1657	996
CD1717	CD1718	996
CD1718	CD1717	996
CD1833	CD2217	996
CD1834	CD1837	996
CD1837	CD1834	996
CD1837	CD2217	996
CD1914	CD1912	996
CD2322	CD3459	996
CD2370	CD2371	996
CD2371	CD2370	996
CD2380	CD2381	996
CD2381	CD2380	996
CD2461	CD0194	996
CD2653	CD2654	996
CD2653	CD3518	996
CD2715	CD2714	996
CD3128	CD2188	996
CD3229	CD3223	996
CD3276	CD3277	996
CD3277	CD3276	996
CD3428	CD3425	996
CD3428	CD3429	996
CD3428	CD3430	996
CD3433	CD3434	996
CD3434	CD3433	996
CD3588	CD0184	996
CD3590	CD0184	996
CD0023	CD0024	995
CD0024	CD0023	995
CD0024	CD0025	995
CD0025	CD0024	995
CD0036	CD0723	995
CD0036	CD0723	995
CD0047	CD2130	995
CD0068	CD0081	995
CD0068	CD0085	995
CD0069	CD0095	995
CD0069	CD0096	995
CD0073	CD0083	995
CD0078	CD0079	995
CD0079	CD0078	995
CD0080	CD0086	995
CD0080	CD0089	995
CD0081	CD0068	995
CD0083	CD0073	995
CD0083	CD0086	995
CD0084A	CD0088	995
CD0085	CD0068	995
CD0086	CD0080	995
CD0086	CD0083	995
CD0086	CD0089	995
CD0088	CD0084A	995
CD0089	CD0080	995
CD0089	CD0086	995
CD0095	CD0069	995
CD0095	CD0105	995
CD0096	CD0069	995
CD0096	CD0098	995
CD0098	CD0096	995
CD0105	CD0095	995
CD0117	CD0118	995
CD0118	CD0117	995
CD0151	CD0152	995
CD0152	CD0151	995
CD0187	CD3592	995
CD0219	CD0220	995
CD0219	CD0224	995
CD0220	CD0219	995
CD0224	CD0219	995
CD0224	CD0219	995
CD0251	CD0249	995
CD0260	CD0263	995
CD0324	CD0327	995
CD0326	CD0327	995
CD0327	CD0324	995
CD0327	CD0326	995
CD0720	CD2584	995
CD0723	CD0036	995
CD0725	CD0726	995
CD0726	CD0725	995
CD0800	CD1058	995
CD0883	CD0885	995
CD0885	CD0883	995
CD1058	CD0800	995
CD1058	CD0800	995
CD1058	CD0800	995
CD1178	CD2631	995
CD1179	CD1182	995
CD1181	CD1936	995
CD1182	CD1179	995
CD1182	CD1184	995
CD1184	CD1182	995
CD1322	CD3224	995
CD1408	CD2655	995
CD1440	CD1439	995
CD1489	CD1490	995
CD1490	CD1489	995
CD1548	CD1553	995
CD1548	CD1553	995
CD1548	CD1582	995
CD1548	CD1582	995
CD1550	CD2200	995
CD1550	CD2200	995
CD1551	CD1582	995
CD1551	CD1582	995
CD1553	CD1548	995
CD1553	CD1548	995
CD1936	CD1181	995
CD2014	CD1566	995
CD2138	CD2137	995
CD2200	CD1550	995
CD2321	CD3460	995
CD2460	CD2462	995
CD2462	CD2460	995
CD2651	CD2653	995
CD2653	CD2651	995
CD2771	CD2714	995
CD2997	CD2998	995
CD2998	CD2997	995
CD3229	CD3225	995
CD3424	CD3422	995
CD3424	CD3429	995
CD3438	CD3439	995
CD3470	CD3474	995
CD3474	CD3470	995
CD0061	CD0084	994
CD0062	CD0084	994
CD0068	CD0077	994
CD0068	CD0079	994
CD0069	CD0085	994
CD0072	CD0081	994
CD0073	CD0082	994
CD0073	CD0084	994
CD0074	CD0084	994
CD0075	CD0087	994
CD0076	CD0086	994
CD0077	CD0068	994
CD0077	CD0080	994
CD0077	CD0084A	994
CD0077	CD0085	994
CD0077	CD0096	994
CD0078	CD0082	994
CD0079	CD0068	994
CD0079	CD0097	994
CD0080	CD0077	994
CD0080	CD0081	994
CD0081	CD0072	994
CD0081	CD0080	994
CD0081	CD0088	994
CD0082	CD0073	994
CD0082	CD0078	994
CD0083	CD0087	994
CD0084	CD0061	994
CD0084	CD0062	994
CD0084	CD0073	994
CD0084	CD0074	994
CD0084	CD0085	994
CD0084A	CD0077	994
CD0085	CD0069	994
CD0085	CD0077	994
CD0085	CD0084	994
CD0085	CD0086	994
CD0085	CD0097	994
CD0086	CD0076	994
CD0086	CD0085	994
CD0087	CD0075	994
CD0087	CD0083	994
CD0088	CD0081	994
CD0096	CD0077	994
CD0097	CD0079	994
CD0097	CD0085	994
CD0188	CD1513	994
CD0260	CD0262	994
CD0262	CD0260	994
CD0288	CD0289	994
CD0289	CD0288	994
CD0301	CD0300	994
CD0325	CD0327	994
CD0327	CD0325	994
CD0529	CD0530	994
CD0530	CD0529	994
CD0729	CD1657	994
CD0750	CD0751	994
CD0853	CD0854	994
CD0854	CD0853	994
CD1058	CD2676	994
CD1058	CD2676	994
CD1058	CD2676	994
CD1077	CD1078	994
CD1078	CD1077	994
CD1081	CD1082	994
CD1082	CD1081	994
CD1082	CD1709	994
CD1129	CD2558	994
CD1137	CD1138	994
CD1138	CD1137	994
CD1138	CD1140	994
CD1140	CD1138	994
CD1181	CD1937	994
CD1181	CD1938	994
CD1181	CD1939	994
CD1223	CD1225	994
CD1223	CD1502	994
CD1224	CD2745	994
CD1225	CD1223	994
CD1255	CD1256	994
CD1256	CD1255	994
CD1513	CD0188	994
CD1549	CD1551	994
CD1549	CD1551	994
CD1551	CD1549	994
CD1551	CD1549	994
CD1595	CD1665	994
CD1657	CD0729	994
CD1665	CD1595	994
CD1665	CD1595	994
CD1913	CD1912	994
CD1937	CD1181	994
CD1938	CD1181	994
CD1939	CD1181	994
CD2054	CD3224	994
CD2651	CD2652	994
CD2664	CD2654	994
CD2673	CD2672	994
CD2673	CD2672	994
CD2676	CD1058	994
CD2676	CD1058	994
CD3003	CD3002	994
CD3285	CD3395	994
CD3395	CD3285	994
CD0036	CD0039	993
CD0036	CD0039	993
CD0039	CD0036	993
CD0061	CD0076	993
CD0061	CD0086	993
CD0068	CD0095	993
CD0073	CD0077	993
CD0073	CD0080A	993
CD0073	CD0087	993
CD0073	CD0089	993
CD0074	CD0077	993
CD0074	CD0082	993
CD0074	CD0083	993
CD0074	CD0087	993
CD0075	CD0077	993
CD0075	CD0082	993
CD0075	CD0083	993
CD0075	CD0084	993
CD0076	CD0061	993
CD0076	CD0088	993
CD0077	CD0073	993
CD0077	CD0074	993
CD0077	CD0075	993
CD0078	CD0086	993
CD0079	CD0088	993
CD0079	CD0095	993
CD0080	CD0087	993
CD0080A	CD0073	993
CD0080A	CD0081	993
CD0080A	CD0083	993
CD0081	CD0080A	993
CD0081	CD0095	993
CD0082	CD0074	993
CD0082	CD0075	993
CD0083	CD0074	993
CD0083	CD0075	993
CD0083	CD0080A	993
CD0083	CD0089	993
CD0084	CD0075	993
CD0084	CD0089	993
CD0085	CD0095	993
CD0086	CD0061	993
CD0086	CD0078	993
CD0087	CD0073	993
CD0087	CD0074	993
CD0087	CD0080	993
CD0088	CD0076	993
CD0088	CD0079	993
CD0089	CD0073	993
CD0089	CD0083	993
CD0089	CD0084	993
CD0089	CD0099	993
CD0095	CD0068	993
CD0095	CD0079	993
CD0095	CD0081	993
CD0095	CD0085	993
CD0095	CD0098	993
CD0096	CD0105	993
CD0098	CD0095	993
CD0099	CD0089	993
CD0105	CD0096	993
CD0116	CD0117	993
CD0117	CD0116	993
CD0150	CD0152	993
CD0152	CD0150	993
CD0185	CD0186	993
CD0186	CD0185	993
CD0186	CD1526	993
CD0220	CD0222	993
CD0221	CD0223	993
CD0222	CD0220	993
CD0222	CD0220	993
CD0223	CD0221	993
CD0223	CD0221	993
CD0223	CD0224	993
CD0223	CD0224	993
CD0223	CD1334	993
CD0223	CD1334	993
CD0224	CD0223	993
CD0224	CD0223	993
CD0224	CD0225	993
CD0224	CD0225	993
CD0225	CD0224	993
CD0400	CD0401	993
CD0401	CD0400	993
CD0685	CD0687	993
CD0687	CD0685	993
CD0989	CD2014	993
CD1024	CD1026	993
CD1024	CD1026	993
CD1026	CD1024	993
CD1026	CD1024	993
CD1138	CD1139	993
CD1139	CD1138	993
CD1145	CD1146	993
CD1146	CD1145	993
CD1334	CD0223	993
CD1384	CD1386	993
CD1384	CD1386	993
CD1386	CD1384	993
CD1386	CD1384	993
CD1447	CD1445	993
CD1833	CD1837	993
CD1837	CD1833	993
CD2014	CD0989	993
CD2139	CD2140	993
CD2140	CD2139	993
CD2500	CD2030	993
CD2651	CD2655	993
CD2666	CD2667	993
CD2667	CD2666	993
CD2674	CD2672	993
CD2674	CD2672	993
CD2998	CD2999	993
CD2999	CD2998	993
CD3170	CD3171	993
CD3171	CD3170	993
CD3423	CD3427	993
CD3469	CD3474	993
CD3473	CD3474	993
CD3474	CD3469	993
CD3474	CD3473	993
CD3555	CD1512	993
CD0068	CD0072	992
CD0068	CD0080	992
CD0069	CD0076	992
CD0072	CD0068	992
CD0072	CD0088	992
CD0073	CD0086	992
CD0074	CD0086	992
CD0075	CD0086	992
CD0076	CD0069	992
CD0076	CD0080A	992
CD0076	CD0083	992
CD0076	CD0087	992
CD0076	CD0089	992
CD0078	CD0083	992
CD0078	CD0084	992
CD0078	CD0087	992
CD0078	CD0089	992
CD0079	CD0080A	992
CD0080	CD0068	992
CD0080A	CD0076	992
CD0080A	CD0079	992
CD0080A	CD0084	992
CD0082	CD0087	992
CD0082	CD0089	992
CD0083	CD0076	992
CD0083	CD0078	992
CD0084	CD0078	992
CD0084	CD0080A	992
CD0084	CD0095	992
CD0085	CD0096	992
CD0086	CD0073	992
CD0086	CD0074	992
CD0086	CD0075	992
CD0087	CD0076	992
CD0087	CD0078	992
CD0087	CD0082	992
CD0088	CD0072	992
CD0089	CD0076	992
CD0089	CD0078	992
CD0089	CD0082	992
CD0095	CD0084	992
CD0096	CD0085	992
CD0128	CD1180	992
CD0149	CD0150	992
CD0150	CD0149	992
CD0223	CD0720	992
CD0223	CD0720	992
CD0256	CD0745	992
CD0257	CD0744	992
CD0397	CD0398	992
CD0398	CD0397	992
CD0720	CD0223	992
CD0720	CD3456	992
CD0721	CD0722	992
CD0722	CD0721	992
CD0731	CD0732	992
CD0732	CD0731	992
CD0767	CD0766	992
CD0888	CD0891	992
CD0888	CD0891	992
CD0888	CD0891	992
CD0891	CD0888	992
CD0891	CD0888	992
CD0891	CD0888	992
CD1011	CD3453	992
CD1011	CD3453	992
CD1024	CD1027	992
CD1024	CD1027	992
CD1027	CD1024	992
CD1042	CD1043	992
CD1043	CD1042	992
CD1076	CD1077	992
CD1076	CD1078	992
CD1077	CD1076	992
CD1078	CD1076	992
CD1180	CD0128	992
CD1224	CD1682	992
CD1547	CD1554	992
CD1547	CD1554	992
CD1549	CD1552	992
CD1549	CD1552	992
CD1552	CD1549	992
CD1552	CD1549	992
CD1554	CD1547	992
CD1554	CD1547	992
CD1587	CD1589	992
CD1589	CD1587	992
CD1682	CD1224	992
CD1865	CD1866	992
CD2135	CD1327	992
CD2139	CD2137	992
CD2322	CD2575	992
CD2671	CD2673	992
CD2671	CD2674	992
CD2673	CD2671	992
CD2673	CD2671	992
CD2674	CD2671	992
CD2674	CD2671	992
CD2956A	CD2957	992
CD2957	CD2956A	992
CD2959	CD2960	992
CD2960	CD2959	992
CD2975	CD2976	992
CD2975	CD2977	992
CD2976	CD2975	992
CD2976	CD2977	992
CD2977	CD2975	992
CD2977	CD2976	992
CD2979	CD2980	992
CD2980	CD2979	992
CD3424	CD3427	992
CD3435	CD3438	992
CD3438	CD3435	992
CD3456	CD0720	992
CD3468	CD3474	992
CD3474	CD3468	992
CD3555	CD2587	992
CD0023	CD0025	991
CD0025	CD0023	991
CD0060	CD0061	991
CD0061	CD0060	991
CD0061	CD0073	991
CD0061	CD0080	991
CD0061	CD0082	991
CD0062	CD0087	991
CD0068	CD0070	991
CD0070	CD0068	991
CD0072	CD0074	991
CD0072	CD0085	991
CD0072	CD0095	991
CD0073	CD0061	991
CD0074	CD0072	991
CD0074	CD0089	991
CD0075	CD0089	991
CD0076	CD0096	991
CD0079	CD0084A	991
CD0080	CD0061	991
CD0081	CD0097	991
CD0082	CD0061	991
CD0084A	CD0079	991
CD0085	CD0072	991
CD0087	CD0062	991
CD0087	CD0088	991
CD0088	CD0087	991
CD0088	CD0097	991
CD0089	CD0074	991
CD0089	CD0075	991
CD0089	CD0090	991
CD0090	CD0089	991
CD0095	CD0072	991
CD0096	CD0076	991
CD0096	CD0099	991
CD0097	CD0081	991
CD0097	CD0088	991
CD0099	CD0096	991
CD0218	CD0222	991
CD0218	CD0222	991
CD0218	CD0489	991
CD0218	CD0489	991
CD0222	CD0218	991
CD0222	CD0218	991
CD0256	CD0249	991
CD0489	CD0218	991
CD0764	CD0767	991
CD0767	CD0764	991
CD1059	CD2678	991
CD1138	CD1141	991
CD1141	CD1138	991
CD1203	CD1204	991
CD1204	CD1203	991
CD1204	CD1203	991
CD1310	CD1314	991
CD1548	CD1552	991
CD1548	CD1552	991
CD1552	CD1548	991
CD1552	CD1548	991
CD1754	CD1755	991
CD1755	CD1754	991
CD2414	CD2417	991
CD2417	CD2414	991
CD2670	CD2674	991
CD2674	CD2670	991
CD2674	CD2670	991
CD2678	CD1059	991
CD2980	CD2981	991
CD2981	CD2980	991
CD3423	CD3426	991
CD3423	CD3430	991
CD0061	CD0068	990
CD0061	CD0074	990
CD0062	CD0073	990
CD0068	CD0061	990
CD0069	CD0072	990
CD0072	CD0069	990
CD0072	CD0073	990
CD0072	CD0096	990
CD0073	CD0062	990
CD0073	CD0072	990
CD0074	CD0061	990
CD0076	CD0085	990
CD0077	CD0097	990
CD0079	CD0096	990
CD0082	CD0088	990
CD0084A	CD0097	990
CD0085	CD0076	990
CD0088	CD0082	990
CD0096	CD0072	990
CD0096	CD0079	990
CD0097	CD0077	990
CD0097	CD0084A	990
CD0220	CD1334	990
CD0223	CD2335	990
CD0223	CD2335	990
CD0271	CD0744	990
CD0301	CD1588	990
CD0540	CD0538	990
CD0540	CD0541	990
CD0767	CD0768	990
CD0768	CD0767	990
CD0832	CD0990	990
CD0832	CD0990	990
CD0832	CD0990	990
CD0990	CD0832	990
CD1074	CD1077	990
CD1077	CD1074	990
CD1139	CD1140	990
CD1140	CD1139	990
CD1183	CD1184	990
CD1184	CD1183	990
CD1253	CD1316	990
CD1253	CD1316	990
CD1253	CD1316	990
CD1256	CD1257	990
CD1257	CD1256	990
CD1316	CD1253	990
CD1334	CD0220	990
CD1548	CD1551	990
CD1548	CD1551	990
CD1549	CD1582	990
CD1549	CD1582	990
CD1551	CD1548	990
CD1551	CD1548	990
CD1552	CD1582	990
CD1552	CD1582	990
CD1580	CD2119	990
CD1588	CD0300	990
CD1588	CD0301	990
CD2119	CD1580	990
CD2500	CD2032	990
CD2653	CD2652	990
CD2670	CD2673	990
CD2673	CD2670	990
CD2673	CD2670	990
CD2978	CD2979	990
CD2978	CD2980	990
CD2979	CD2978	990
CD2979	CD2981	990
CD2980	CD2978	990
CD2981	CD2979	990
CD3229	CD3227	990
CD3406	CD3407	990
CD3407	CD3406	990
CD3424	CD3434	990
CD3434	CD3424	990
CD0016	CD3396	989
CD0062	CD0082	989
CD0069	CD0084	989
CD0074	CD0079	989
CD0078	CD0099	989
CD0079	CD0074	989
CD0080A	CD0086	989
CD0082	CD0062	989
CD0083	CD0099	989
CD0084	CD0069	989
CD0084	CD0084A	989
CD0084	CD0099	989
CD0084A	CD0084	989
CD0086	CD0080A	989
CD0090	CD0098	989
CD0098	CD0090	989
CD0099	CD0078	989
CD0099	CD0083	989
CD0099	CD0084	989
CD0218	CD0223	989
CD0218	CD0223	989
CD0223	CD0218	989
CD0223	CD0218	989
CD0396	CD0398	989
CD0398	CD0396	989
CD0594	CD0595	989
CD0724	CD0725	989
CD0725	CD0724	989
CD0832	CD0991	989
CD0832	CD0991	989
CD0832	CD0991	989
CD0991	CD0832	989
CD1055	CD1056	989
CD1056	CD1055	989
CD1137	CD1141	989
CD1141	CD1137	989
CD1141	CD1142	989
CD1142	CD1141	989
CD1150	CD1151	989
CD1151	CD1150	989
CD1272	CD1273	989
CD1273	CD1272	989
CD1309	CD1314	989
CD1334	CD2745	989
CD1549	CD1554	989
CD1549	CD1554	989
CD1554	CD1549	989
CD1554	CD1549	989
CD1911	CD1910	989
CD2099	CD2100	989
CD2100	CD2099	989
CD2153	CD2154	989
CD2461	CD2463	989
CD2627	CD2626	989
CD2651	CD2664	989
CD2664	CD2651	989
CD2802	CD2804	989
CD2804	CD2802	989
CD2813	CD3084	989
CD2955	CD2959	989
CD2959	CD2955	989
CD2979	CD2982	989
CD2980	CD2982	989
CD2982	CD2979	989
CD2982	CD2980	989
CD3128	CD3129	989
CD3423	CD3422	989
CD3428	CD3422	989
CD0042	CD0043	988
CD0043	CD0042	988
CD0062	CD0076	988
CD0064	CD0086	988
CD0070	CD0076	988
CD0072	CD0075	988
CD0072	CD0079	988
CD0072	CD0084A	988
CD0072	CD0097	988
CD0075	CD0072	988
CD0075	CD0079	988
CD0076	CD0062	988
CD0076	CD0070	988
CD0078	CD0080A	988
CD0079	CD0072	988
CD0079	CD0075	988
CD0079	CD2140	988
CD0080A	CD0078	988
CD0080A	CD0089	988
CD0081	CD0082	988
CD0081	CD0096	988
CD0082	CD0081	988
CD0084	CD0096	988
CD0084A	CD0072	988
CD0086	CD0064	988
CD0086	CD0099	988
CD0089	CD0080A	988
CD0089	CD0094A	988
CD0094A	CD0089	988
CD0096	CD0081	988
CD0096	CD0084	988
CD0097	CD0072	988
CD0099	CD0086	988
CD0135	CD0136	988
CD0136	CD0135	988
CD0287	CD0288	988
CD0287	CD0289	988
CD0288	CD0287	988
CD0289	CD0287	988
CD0302	CD1587	988
CD0396	CD0397	988
CD0397	CD0396	988
CD0718	CD2726	988
CD0720	CD2726	988
CD0856	CD2673	988
CD0856	CD2674	988
CD0869	CD2312	988
CD1054	CD1057	988
CD1057	CD1054	988
CD1059	CD2677	988
CD1074	CD1078	988
CD1078	CD1074	988
CD1137	CD1140	988
CD1138	CD1142	988
CD1140	CD1137	988
CD1142	CD1138	988
CD1178	CD1179	988
CD1179	CD1178	988
CD1489	CD1491	988
CD1491	CD1489	988
CD1580	CD3224	988
CD1587	CD0302	988
CD1785	CD2033	988
CD1924	CD1925	988
CD1925	CD1924	988
CD2140	CD0079	988
CD2248	CD2249	988
CD2249	CD2248	988
CD2312	CD0869	988
CD2414	CD2418	988
CD2651	CD2656	988
CD2673	CD0856	988
CD2673	CD0856	988
CD2674	CD0856	988
CD2674	CD0856	988
CD2726	CD0718	988
CD2726	CD0720	988
CD3170	CD3172	988
CD3172	CD3170	988
CD0002	CD0001	987
CD0004	CD0005	987
CD0005	CD0004	987
CD0058A	CD0061	987
CD0061	CD0058A	987
CD0061	CD0075	987
CD0061	CD0095	987
CD0062	CD0074	987
CD0062	CD0080	987
CD0062	CD0086	987
CD0068	CD0076	987
CD0070	CD0073	987
CD0072	CD0076	987
CD0073	CD0070	987
CD0074	CD0062	987
CD0075	CD0061	987
CD0075	CD0081	987
CD0076	CD0068	987
CD0076	CD0072	987
CD0078	CD0081	987
CD0079	CD0082	987
CD0080	CD0062	987
CD0080	CD0099	987
CD0081	CD0075	987
CD0081	CD0078	987
CD0082	CD0079	987
CD0084A	CD0095	987
CD0084A	CD0096	987
CD0086	CD0062	987
CD0087	CD0099	987
CD0095	CD0061	987
CD0095	CD0084A	987
CD0096	CD0084A	987
CD0097	CD0098	987
CD0098	CD0097	987
CD0099	CD0080	987
CD0099	CD0087	987
CD0105	CD2140	987
CD0128	CD1182	987
CD0150	CD0151	987
CD0151	CD0150	987
CD0219	CD0222	987
CD0222	CD0219	987
CD0222	CD0219	987
CD0251	CD0246	987
CD0251	CD0248	987
CD0302	CD1589	987
CD0447	CD0446	987
CD0447	CD0446	987
CD0765	CD0767	987
CD0767	CD0765	987
CD0768	CD0766	987
CD0804	CD0805	987
CD0805	CD0804	987
CD0870	CD2311	987
CD0999	CD1000	987
CD1000	CD0999	987
CD1005	CD3394	987
CD1020	CD1021	987
CD1021	CD1020	987
CD1040	CD1041	987
CD1041	CD1040	987
CD1137	CD1139	987
CD1139	CD1137	987
CD1139	CD1141	987
CD1141	CD1139	987
CD1166	CD2119	987
CD1182	CD0128	987
CD1269	CD1270	987
CD1270	CD1269	987
CD1309	CD1310	987
CD1310	CD1309	987
CD1589	CD0302	987
CD2119	CD1166	987
CD2140	CD0105	987
CD2176	CD2177	987
CD2176	CD2177	987
CD2177	CD2176	987
CD2311	CD0870	987
CD2325	CD2326	987
CD2326	CD2325	987
CD2715	CD2771	987
CD2771	CD2715	987
CD2883	CD2884	987
CD2884	CD2883	987
CD2884	CD2883	987
CD2978	CD2981	987
CD2981	CD2978	987
CD3003	CD2872	987
CD3229	CD3627	987
CD3276	CD3279	987
CD3279	CD3276	987
CD3279	CD3276	987
CD3394	CD1005	987
CD3428	CD3426	987
CD3434	CD3439	987
CD0009	CD0010	986
CD0010	CD0009	986
CD0062	CD0068	986
CD0062	CD0075	986
CD0064	CD0076	986
CD0068	CD0062	986
CD0069	CD0071	986
CD0071	CD0069	986
CD0072	CD0084	986
CD0073	CD0079	986
CD0073	CD0081	986
CD0073	CD0099	986
CD0075	CD0062	986
CD0076	CD0064	986
CD0076	CD0081	986
CD0076	CD0097	986
CD0079	CD0073	986
CD0080	CD0088	986
CD0081	CD0073	986
CD0081	CD0076	986
CD0084	CD0072	986
CD0085	CD0105	986
CD0086	CD0088	986
CD0087	CD0088A	986
CD0087	CD0095	986
CD0088	CD0080	986
CD0088	CD0086	986
CD0088A	CD0087	986
CD0088A	CD0089	986
CD0089	CD0088A	986
CD0095	CD0087	986
CD0097	CD0076	986
CD0097	CD0105	986
CD0099	CD0073	986
CD0105	CD0085	986
CD0105	CD0097	986
CD0222	CD0718	986
CD0222	CD0718	986
CD0256	CD0271	986
CD0271	CD0256	986
CD0718	CD0222	986
CD0718	CD3317	986
CD0723	CD1658	986
CD0737	CD1582	986
CD0764	CD0765	986
CD0765	CD0764	986
CD1594	CD1825	986
CD1658	CD0723	986
CD2140	CD2137	986
CD2319	CD2322	986
CD2322	CD2319	986
CD2370	CD3543	986
CD2954	CD2959	986
CD2959	CD2954	986
CD2978	CD2982	986
CD2982	CD2978	986
CD2997	CD2999	986
CD2999	CD2997	986
CD3237	CD3240	986
CD3240	CD3237	986
CD3277	CD3279	986
CD3279	CD3277	986
CD3279	CD3277	986
CD3317	CD0718	986
CD3642	CD3643	986
CD3661A	CD3658	986
CD0017	CD0018	985
CD0018	CD0017	985
CD0061	CD0087	985
CD0062	CD0089	985
CD0064	CD0073	985
CD0064	CD0074	985
CD0064	CD0080	985
CD0069	CD0080	985
CD0069	CD0081	985
CD0073	CD0064	985
CD0074	CD0064	985
CD0079	CD0090	985
CD0079	CD0105	985
CD0080	CD0064	985
CD0080	CD0069	985
CD0081	CD0069	985
CD0081	CD0083	985
CD0083	CD0081	985
CD0085	CD0087	985
CD0087	CD0061	985
CD0087	CD0085	985
CD0088	CD0089	985
CD0089	CD0062	985
CD0089	CD0088	985
CD0089	CD0095	985
CD0089	CD0104	985
CD0090	CD0079	985
CD0095	CD0089	985
CD0095	CD0099	985
CD0097	CD0099	985
CD0099	CD0095	985
CD0099	CD0097	985
CD0104	CD0089	985
CD0105	CD0079	985
CD0136	CD0137	985
CD0137	CD0136	985
CD0251	CD0260	985
CD0260	CD0251	985
CD0271	CD0261	985
CD0716	CD0728	985
CD0728	CD0716	985
CD1137	CD1142	985
CD1140	CD1142	985
CD1142	CD1137	985
CD1142	CD1140	985
CD1184	CD2577	985
CD1253	CD1256	985
CD1253	CD1256	985
CD1253	CD1256	985
CD1256	CD1253	985
CD1914	CD1915	985
CD1915	CD1914	985
CD2670	CD2671	985
CD2671	CD2670	985
CD3048	CD3049	985
CD3080	CD3081	985
CD3081	CD3080	985
CD3434	CD3422	985
CD3679	CD3680	985
CD3680	CD3679	985
CD0041	CD0042	984
CD0042	CD0041	984
CD0051	CD2059	984
CD0061	CD0089	984
CD0064	CD0082	984
CD0068	CD2140	984
CD0070	CD0080	984
CD0073	CD0104	984
CD0076	CD0099	984
CD0078	CD0094A	984
CD0080	CD0070	984
CD0080	CD0085	984
CD0081	CD0084A	984
CD0082	CD0064	984
CD0082	CD0085	984
CD0082	CD0095	984
CD0084	CD0097	984
CD0084A	CD0081	984
CD0085	CD0080	984
CD0085	CD0082	984
CD0085	CD0090	984
CD0089	CD0061	984
CD0090	CD0085	984
CD0090	CD0091	984
CD0091	CD0090	984
CD0094A	CD0078	984
CD0094A	CD0099	984
CD0095	CD0082	984
CD0095	CD2140	984
CD0097	CD0084	984
CD0099	CD0076	984
CD0099	CD0094A	984
CD0104	CD0073	984
CD0188	CD1512	984
CD0228	CD0249	984
CD0256	CD0270	984
CD0270	CD0256	984
CD0445	CD0446	984
CD0445	CD0446	984
CD0723	CD1657	984
CD0724	CD0726	984
CD0726	CD0724	984
CD0764	CD2417	984
CD0880	CD0881	984
CD0881	CD0880	984
CD1139	CD1142	984
CD1142	CD1139	984
CD1179	CD2577	984
CD1224	CD1747	984
CD1604	CD1603	984
CD1643	CD1642	984
CD1657	CD0723	984
CD1835	CD1837	984
CD1836	CD2200	984
CD1837	CD1835	984
CD2140	CD0068	984
CD2140	CD0095	984
CD2200	CD1836	984
CD2417	CD0764	984
CD2691	CD3655	984
CD2691	CD3655	984
CD2771	CD3488	984
CD2981	CD2982	984
CD2982	CD2981	984
CD3276	CD3278	984
CD3278	CD3276	984
CD3278	CD3276	984
CD3423	CD3425	984
CD3655	CD2691	984
CD0060	CD0062	983
CD0061	CD0078	983
CD0062	CD0060	983
CD0062	CD0078	983
CD0062	CD3658	983
CD0063	CD0066	983
CD0066	CD0063	983
CD0068	CD0084A	983
CD0070	CD0082	983
CD0070	CD0084	983
CD0078	CD0061	983
CD0078	CD0062	983
CD0079	CD0084	983
CD0080A	CD0087	983
CD0082	CD0070	983
CD0084	CD0070	983
CD0084	CD0079	983
CD0084A	CD0068	983
CD0087	CD0080A	983
CD0087	CD0090	983
CD0090	CD0087	983
CD0254	CD0246	983
CD0260	CD0246	983
CD0301	CD1589	983
CD0764	CD0768	983
CD0768	CD0764	983
CD1166	CD3224	983
CD1528	CD1527	983
CD1589	CD0301	983
CD2135	CD1817	983
CD2522	CD2524	983
CD2553	CD2555	983
CD2956	CD2959	983
CD2959	CD2956	983
CD2976	CD2978	983
CD2977	CD2978	983
CD2978	CD2976	983
CD2978	CD2977	983
CD3027	CD3030	983
CD3030	CD3027	983
CD3081	CD3082	983
CD3434	CD3435	983
CD3435	CD3430	983
CD3435	CD3434	983
CD0061	CD0088	982
CD0063	CD0084	982
CD0068	CD0084	982
CD0074	CD0099	982
CD0077	CD0082	982
CD0077	CD0095	982
CD0082	CD0077	982
CD0084	CD0063	982
CD0084	CD0068	982
CD0086	CD0104	982
CD0088	CD0061	982
CD0088	CD0090	982
CD0090	CD0088	982
CD0095	CD0077	982
CD0096	CD2140	982
CD0099	CD0074	982
CD0104	CD0086	982
CD0135	CD0137	982
CD0137	CD0135	982
CD0149	CD0152	982
CD0152	CD0149	982
CD0220	CD0225	982
CD0225	CD0220	982
CD0251	CD0261	982
CD0254	CD0255	982
CD0255	CD0254	982
CD0255	CD0260	982
CD0260	CD0255	982
CD0767	CD2417	982
CD0841	CD3655	982
CD0885	CD0886	982
CD0886	CD0885	982
CD1218	CD1219	982
CD1219	CD1218	982
CD1224	CD2691	982
CD1834	CD1836	982
CD1834	CD1839	982
CD1836	CD1834	982
CD1915	CD1912	982
CD1918	CD1922	982
CD2140	CD0096	982
CD2417	CD0767	982
CD2653	CD2655	982
CD2691	CD1224	982
CD2691	CD1224	982
CD3080	CD3082	982
CD3173	CD3394	982
CD3237	CD3239	982
CD3239	CD3237	982
CD3394	CD3173	982
CD3405	CD3407	982
CD3407	CD3405	982
CD3589	CD2030	982
CD3655	CD0841	982
CD0061	CD0099	981
CD0064	CD0084	981
CD0066	CD0088	981
CD0070	CD0071	981
CD0070	CD0079	981
CD0071	CD0070	981
CD0072	CD0082	981
CD0074	CD0081	981
CD0074	CD0104	981
CD0079	CD0070	981
CD0080A	CD0082	981
CD0081	CD0074	981
CD0081	CD0084	981
CD0082	CD0072	981
CD0082	CD0080A	981
CD0084	CD0064	981
CD0084	CD0081	981
CD0086	CD0088A	981
CD0086	CD0096	981
CD0088	CD0066	981
CD0088A	CD0086	981
CD0096	CD0086	981
CD0099	CD0061	981
CD0104	CD0074	981
CD0219	CD0223	981
CD0223	CD0219	981
CD0223	CD0219	981
CD0271	CD0263	981
CD0469	CD1805	981
CD0735	CD0734	981
CD0764	CD2414	981
CD1179	CD1938	981
CD1179	CD1939	981
CD1205	CD2136	981
CD1217	CD1218	981
CD1218	CD1217	981
CD1384	CD1387	981
CD1384	CD1387	981
CD1387	CD1384	981
CD1387	CD1384	981
CD1484	CD2991	981
CD1548	CD1549	981
CD1548	CD1549	981
CD1549	CD1548	981
CD1549	CD1548	981
CD1925	CD1922	981
CD1938	CD1179	981
CD1939	CD1179	981
CD2136	CD1205	981
CD2319	CD3460	981
CD2320	CD2322	981
CD2322	CD2320	981
CD2414	CD0764	981
CD2975	CD2978	981
CD2977	CD2980	981
CD2978	CD2975	981
CD2980	CD2977	981
CD3394	CD3395	981
CD3395	CD3394	981
CD3435	CD3426	981
CD0062	CD0085	980
CD0064	CD0081	980
CD0066	CD0068	980
CD0068	CD0066	980
CD0069	CD0082	980
CD0072	CD0080	980
CD0072	CD0080A	980
CD0072	CD0086	980
CD0077	CD0080A	980
CD0080	CD0072	980
CD0080A	CD0072	980
CD0080A	CD0077	980
CD0081	CD0064	980
CD0082	CD0069	980
CD0082	CD0099	980
CD0085	CD0062	980
CD0086	CD0072	980
CD0086	CD0094A	980
CD0094A	CD0086	980
CD0097	CD2140	980
CD0099	CD0082	980
CD0130	CD3596	980
CD0251	CD0263	980
CD0254	CD0260	980
CD0260	CD0254	980
CD0262	CD0246	980
CD0262	CD0264	980
CD0265	CD0264	980
CD0266	CD0263	980
CD0269	CD0271	980
CD0271	CD0269	980
CD1181	CD1182	980
CD1182	CD1181	980
CD1194	CD1195	980
CD1195	CD1194	980
CD1251A	CD1252	980
CD1251A	CD1252	980
CD1252	CD1251A	980
CD1253	CD1255	980
CD1253	CD1255	980
CD1253	CD1255	980
CD1255	CD1253	980
CD1280	CD0753	980
CD2099	CD2101	980
CD2101	CD2099	980
CD2140	CD0097	980
CD2977	CD2979	980
CD2979	CD2977	980
CD3394	CD3396	980
CD3424	CD3428	980
CD3428	CD3424	980
CD3435	CD3437	980
CD0054	CD2403	979
CD0062	CD0083	979
CD0062	CD0099	979
CD0064	CD0069	979
CD0069	CD0064	979
CD0070	CD0074	979
CD0070	CD0077	979
CD0072	CD0078	979
CD0074	CD0070	979
CD0074	CD0088	979
CD0077	CD0070	979
CD0078	CD0072	979
CD0078	CD0085	979
CD0080	CD0097	979
CD0081	CD0086	979
CD0083	CD0062	979
CD0085	CD0078	979
CD0086	CD0081	979
CD0088	CD0074	979
CD0090	CD0095	979
CD0095	CD0090	979
CD0097	CD0080	979
CD0099	CD0062	979
CD0116	CD2427	979
CD0517	CD0518	979
CD0720	CD2834	979
CD0767	CD2418	979
CD0870	CD0871	979
CD0871	CD0870	979
CD1179	CD1936	979
CD1224	CD2438	979
CD1224	CD3231	979
CD1513	CD1514	979
CD1936	CD1179	979
CD2200	CD1839	979
CD2280	CD2281	979
CD2403	CD0054	979
CD2653	CD2656	979
CD2726	CD2591	979
CD3014	CD3015	979
CD3015	CD3014	979
CD3231	CD1224	979
CD3237	CD3244	979
CD3244	CD3237	979
CD3394	CD2164	979
CD3428	CD3434	979
CD3434	CD3426	979
CD3434	CD3428	979
CD3484	CD3485	979
CD3642	CD3641	979
CD0069	CD2140	978
CD0072	CD0098	978
CD0075	CD0099	978
CD0076	CD0095	978
CD0079	CD0083	978
CD0083	CD0079	978
CD0087	CD0104	978
CD0095	CD0076	978
CD0098	CD0072	978
CD0099	CD0075	978
CD0104	CD0087	978
CD0128	CD1184	978
CD0220	CD3514	978
CD0255	CD0246	978
CD0444	CD0446	978
CD0718	CD2834	978
CD0777	CD0778	978
CD0778	CD0777	978
CD0854	CD0855	978
CD0855	CD0854	978
CD1184	CD0128	978
CD1191	CD3285	978
CD1253	CD1257	978
CD1253	CD1257	978
CD1253	CD1257	978
CD1257	CD1253	978
CD1310	CD1307	978
CD1550	CD2692	978
CD1550	CD2692	978
CD1785	CD3655	978
CD1919	CD1925	978
CD1925	CD1919	978
CD2140	CD0069	978
CD2153	CD2155	978
CD2319	CD2320	978
CD2320	CD2319	978
CD2510	CD2512	978
CD2512	CD2510	978
CD2595	CD3592	978
CD2651	CD3518	978
CD2653	CD3562	978
CD2956A	CD2959	978
CD2959	CD2956A	978
CD3285	CD1191	978
CD3562	CD2653	978
CD3655	CD1785	978
CD3663	CD3658	978
CD0062	CD0088	977
CD0064	CD0075	977
CD0064	CD0089	977
CD0069	CD0074	977
CD0069	CD0084A	977
CD0072	CD0090	977
CD0074	CD0069	977
CD0075	CD0064	977
CD0082	CD0084A	977
CD0084	CD0090	977
CD0084A	CD0069	977
CD0084A	CD0082	977
CD0085	CD0089	977
CD0085	CD0098	977
CD0088	CD0062	977
[truncated: 13,367 more rows]
