# Supplementary material for: Differential Stress Transcriptome Landscape of Historic and Recently Emerged Hypervirulent Strains of Clostridium difficile Strains Determined Using RNA-seq
Source: PLoS One. 2013 Nov 7;8(11):e78489. doi: 10.1371/journal.pone.0078489 (PMC3820578; doi:10.1371/journal.pone.0078489)
Supplement: File S5 — Details of new gene transcripts identified among the compared strains. (XLSX) [file pone.0078489.s005.xlsx]

## Sheet: all-newgene-geneexp
Details of new gene transcripts identified among the compared strains.
locus	Control	BDM	log2(fold_change)	p_value	q_value	Control	salt	log2(fold_change)	p_value	q_value	genome	new_gene_id	rfam search	ORFfinder prediction	ORFfinder blastp top hit	EasyGene prediction	blastx top hit
sid|13684|accn|NZ_CM000287:673946-674571	954.507	163.18	-2.54829	0.329654	0.936001	954.507	611.413	-0.642608	0.711874	0.877978	32g58	CUFF.112_673947_674571_32g58					ref|XP_002171228.1| PREDICTED: similar to GI16375, partial [Hydra magnipapillata]
sid|13684|accn|NZ_CM000287:708151-708336	0	15870.2	1.79769e+308	0.231082	0.936001	0	95287.4	1.79769e+308	0.00524621	0.029641	32g58	CUFF.115_708152_708336_32g58
sid|13684|accn|NZ_CM000287:812092-812378	6771.13	2374.73	-1.51164	0.608158	0.95134	6771.13	1611.95	-2.07059	0.24881	0.696962	32g58	CUFF.131_812093_812378_32g58
sid|13684|accn|NZ_CM000287:835407-835831	243442	135826	-0.841817	0.0102305	0.0946323	243442	148694	-0.711233	0.00650762	0.0300977	32g58	CUFF.136_835408_835831_32g58					emb|CCA62804.1| conserved hypothetical protein [Clostridium difficile 630]
sid|13684|accn|NZ_CM000287:1064784-1065176	15393.5	8147.8	-0.91784	0.505946	0.936001	15393.5	12668	-0.281132	0.782799	0.885535	32g58	CUFF.175_1064785_1065176_32g58					gb|EHJ25444.1| site-specific recombinase, phage integrase family [Clostridium difficile 050-P50-2011]
sid|13684|accn|NZ_CM000287:1095525-1096611	64531.7	64636.1	0.00233274	0.993396	0.998673	64531.7	33245.8	-0.956834	0.000317391	0.00234869	32g58	CUFF.183_1095526_1096611_32g58	evalue=1.61e-09;gc-content=21;id=CRISPR-DR14.46;model_end=29;model_start=1;rfam-acc=RF01327;rfam-id=CRISPR-DR14			CUFF.183_1095526_1096611_32g58 Decode CDS 592 696 0.677954 + 0 #ATG 12.1691	ref|YP_001087437.1| unnamed protein product [Clostridium difficile 630]
sid|13684|accn|NZ_CM000287:1109693-1110485	1515.23	2782.22	0.876705	0.627123	0.95134	1515.23	991.376	-0.612028	0.693648	0.877978	32g58	CUFF.187_1109694_1110485_32g58					ref|ZP_07405972.1| hypotheticalphage protein [Clostridium difficile QCD-32g58]
sid|13684|accn|NZ_CM000287:1112980-1114654	127398	100535	-0.341649	0.0407896	0.251536	127398	85987.8	-0.567142	0.00027754	0.00234869	32g58	CUFF.188_1112981_1114654_32g58		>all_new_gene-CUFF.188_1112981_1114654_32g58_001L (all_new_gene-CUFF.188_1112981_1114654_32g58:653..453)	ref|ZP_09189519.1| hypothetical protein KUC_3146 [Halomonas boliviensis LC1]		ref|YP_003213945.1| N-acetylmuramoyl-L-alanine amidase [Clostridium difficile CD196]
sid|13684|accn|NZ_CM000287:1309251-1310491	2922.28	2942.07	0.00973471	0.99347	0.998673	2922.28	4519.88	0.629187	0.520211	0.873068	32g58	CUFF.224_1309252_1310491_32g58	evalue=6.13e-10;gc-content=24;id=CRISPR-DR14.31;model_end=29;model_start=1;rfam-acc=RF01327;rfam-id=CRISPR-DR14				ref|ZP_05400651.1| hypothetical protein CdifQCD-2_05985 [Clostridium difficile QCD-23m63]
sid|13684|accn|NZ_CM000287:1518625-1519833	19434.8	14658.5	-0.406907	0.426125	0.936001	19434.8	16537	-0.232951	0.581236	0.873068	32g58	CUFF.272_1518626_1519833_32g58	evalue=4.82e-10;gc-content=21;id=CRISPR-DR14.13;model_end=29;model_start=1;rfam-acc=RF01327;rfam-id=CRISPR-DR14				ref|ZP_05400651.1| hypothetical protein CdifQCD-2_05985 [Clostridium difficile QCD-23m63]
sid|13684|accn|NZ_CM000287:1602870-1603102	5911.89	29675.2	2.32757	0.319336	0.936001	5911.89	8677.82	0.553714	0.789802	0.885535	32g58	CUFF.292_1602871_1603102_32g58				CUFF.292_1602871_1603102_32g58 Decode CDSsub 27 233 0.0236926 + 0 #ATG 22.5784	ref|ZP_06893230.1| conserved hypothetical protein [Clostridium difficile NAP08]
sid|13684|accn|NZ_CM000287:1629891-1630646	27311.4	31494	0.205577	0.697816	0.95134	27311.4	18533	-0.559403	0.252883	0.696962	32g58	CUFF.297_1629892_1630646_32g58	evalue=5.08e-10;gc-content=17;id=CRISPR-DR14.19;model_end=29;model_start=1;rfam-acc=RF01327;rfam-id=CRISPR-DR14				gb|EHJ25369.1| hypothetical protein HMPREF1123_03678 [Clostridium difficile 050-P50-2011]
sid|13684|accn|NZ_CM000287:1811145-1812299	21913.2	34904.6	0.671618	0.118332	0.625471	21913.2	28383.5	0.373254	0.34229	0.753026	32g58	CUFF.339_1811146_1812299_32g58	evalue=1.17e-10;gc-content=21;id=CRISPR-DR14.1;model_end=29;model_start=1;rfam-acc=RF01327;rfam-id=CRISPR-DR14	>all_new_gene-CUFF.339_1811146_1812299_32g58_001L (all_new_gene-CUFF.339_1811146_1812299_32g58:542..342)	ref|ZP_06893416.1| conserved hypothetical protein [Clostridium difficile NAP08]		ref|ZP_05271768.1| hypothetical protein CdifQC_08272 [Clostridium difficile QCD-66c26]
sid|13684|accn|NZ_CM000287:1865473-1865765	88757.6	88685	-0.00117937	0.998673	0.998673	88757.6	565347	2.6712	2.38341e-06	7.44161e-05	32g58	CUFF.352_1865474_1865765_32g58	evalue=2.15e-21;gc-content=29;id=T-box.1;model_end=217;model_start=1;rfam-acc=RF00230;rfam-id=T-box				emb|CCA62831.1| conserved hypothetical protein [Clostridium difficile 630]
sid|13684|accn|NZ_CM000287:1907183-1907389	84106.6	99244.4	0.238767	0.887439	0.998673	84106.6	48999.3	-0.779459	0.601356	0.873068	32g58	CUFF.361_1907184_1907389_32g58					gb|EHJ36707.1| hypothetical protein HMPREF9945_02841 [Clostridium difficile 70-100-2010]
sid|13684|accn|NZ_CM000287:265213-265622	123018	40664.4	-1.59703	0.00399322	0.0946323	123018	29290.8	-2.07035	4.02249e-06	7.44161e-05	32g58	CUFF.39_265214_265622_32g58	evalue=4.14e-17;gc-content=38;id=GEMM_RNA_motif.1;model_end=87;model_start=1;rfam-acc=RF01051;rfam-id=GEMM_RNA_motif
sid|13684|accn|NZ_CM000287:2050768-2051056	11212.6	3052.97	-1.87684	0.482453	0.936001	11212.6	23712.6	1.08053	0.46791	0.873068	32g58	CUFF.391_2050769_2051056_32g58					ref|ZP_05271967.1| putative lipoprotein signal peptidase [Clostridium difficile QCD-66c26]
sid|13684|accn|NZ_CM000287:2089220-2089666	9263.89	3078.46	-1.58941	0.372686	0.936001	9263.89	21283.2	1.20003	0.266231	0.696962	32g58	CUFF.401_2089221_2089666_32g58		>all_new_gene-CUFF.401_2089221_2089666_32g58_001R (all_new_gene-CUFF.401_2089221_2089666_32g58:185..400)	ref|ZP_05272008.1| hypothetical protein CdifQC_09504 [Clostridium difficile QCD-66c26]	CUFF.401_2089221_2089666_32g58 Decode CDS 125 403 0.615704 + 0 #TTG 2.8703	ref|ZP_05272008.1| hypothetical protein CdifQC_09504 [Clostridium difficile QCD-66c26]
sid|13684|accn|NZ_CM000287:2142052-2142656	7309.47	8357.16	0.193247	0.868779	0.998673	7309.47	10872.8	0.572889	0.562768	0.873068	32g58	CUFF.411_2142053_2142656_32g58		>all_new_gene-CUFF.411_2142053_2142656_32g58_001R (all_new_gene-CUFF.411_2142053_2142656_32g58:191..541)	gb|EHJ27227.1| hypothetical protein HMPREF1123_02546 [Clostridium difficile 050-P50-2011]	CUFF.411_2142053_2142656_32g58 Decode CDS 206 544 0.0341399 + 0 #ATG 9.0599	gb|EHJ27227.1| hypothetical protein HMPREF1123_02546 [Clostridium difficile 050-P50-2011]
sid|13684|accn|NZ_CM000287:2194031-2194355	347161	582744	0.747258	0.0100357	0.0946323	347161	720438	1.05327	8.51415e-05	0.00105008	32g58	CUFF.421_2194032_2194355_32g58	evalue=5.37e-10;gc-content=21;id=CRISPR-DR14.21;model_end=29;model_start=1;rfam-acc=RF01327;rfam-id=CRISPR-DR14				gb|EHJ25369.1| hypothetical protein HMPREF1123_03678 [Clostridium difficile 050-P50-2011]
sid|13684|accn|NZ_CM000287:2194455-2194830	1421.9	774.333	-0.876795	0.771357	0.95134	1421.9	2763.85	0.958859	0.50442	0.873068	32g58	CUFF.422_2194456_2194830_32g58					emb|CCA62869.1| conserved hypothetical protein [Clostridium difficile 630]
sid|13684|accn|NZ_CM000287:2227459-2227905	1990.38	3760.92	0.918042	0.668012	0.95134	1990.38	2830.44	0.507981	0.770749	0.885535	32g58	CUFF.430_2227460_2227905_32g58					emb|CCA62852.1| conserved hypothetical protein [Clostridium difficile 630]
sid|13684|accn|NZ_CM000287:307494-307712	23038.8	22770.2	-0.0169189	0.99423	0.998673	23038.8	12115.8	-0.927183	0.596319	0.873068	32g58	CUFF.45_307495_307712_32g58					ref|ZP_03799690.1| hypothetical protein COPCOM_01951 [Coprococcus comes ATCC 27758]
sid|13684|accn|NZ_CM000287:2469570-2469850	620813	1025910	0.724677	0.00622341	0.0946323	620813	870024	0.486897	0.053774	0.198964	32g58	CUFF.476_2469571_2469850_32g58	evalue=1.04e-17;gc-content=49;id=Glycine.1;model_end=94;model_start=1;rfam-acc=RF00504;rfam-id=Glycine
sid|13684|accn|NZ_CM000287:326656-327195	7619.59	10176.5	0.417451	0.730014	0.95134	7619.59	7185.47	-0.0846311	0.937411	0.937411	32g58	CUFF.52_326657_327195_32g58
sid|13684|accn|NZ_CM000287:2836256-2836483	11721.7	2059.74	-2.50865	0.386981	0.936001	11721.7	5706.63	-1.03847	0.632229	0.873068	32g58	CUFF.541_2836257_2836483_32g58					gb|EHJ35259.1| hypothetical protein HMPREF9945_03637 [Clostridium difficile 70-100-2010]
sid|13684|accn|NZ_CM000287:2846131-2846853	767767	796122	0.0523206	0.636146	0.95134	767767	833834	0.119091	0.273903	0.696962	32g58	CUFF.547_2846132_2846853_32g58					emb|CCA62804.1| conserved hypothetical protein [Clostridium difficile 630]
sid|13684|accn|NZ_CM000287:3236735-3237396	10166	5066.53	-1.00468	0.37889	0.936001	10166	5292.9	-0.941621	0.282552	0.696962	32g58	CUFF.615_3236736_3237396_32g58	evalue=4.82e-10;gc-content=21;id=CRISPR-DR14.8;model_end=29;model_start=1;rfam-acc=RF01327;rfam-id=CRISPR-DR14				ref|ZP_05400651.1| hypothetical protein CdifQCD-2_05985 [Clostridium difficile QCD-23m63]
sid|13684|accn|NZ_CM000287:3544390-3544691	23419.9	17562.5	-0.41524	0.763437	0.95134	23419.9	21888.3	-0.097575	0.928844	0.937411	32g58	CUFF.669_3544391_3544691_32g58					ref|ZP_07407839.1| hypothetical protein CdifQ_18401 [Clostridium difficile QCD-32g58]
sid|13684|accn|NZ_CM000287:3571708-3572120	13408.1	8396.44	-0.675254	0.614991	0.95134	13408.1	58689	2.12999	0.0258819	0.106403	32g58	CUFF.675_3571709_3572120_32g58					gb|EHJ40598.1| hypothetical protein HMPREF9945_00354 [Clostridium difficile 70-100-2010]
sid|13684|accn|NZ_CM000287:3625178-3625529	2438.52	445.728	-2.45177	0.343498	0.936001	2438.52	2843.19	0.221504	0.893379	0.937411	32g58	CUFF.687_3625179_3625529_32g58
sid|13684|accn|NZ_CM000287:3645593-3646237	12874.8	7892.22	-0.706052	0.472351	0.936001	12874.8	7692.89	-0.742958	0.345985	0.753026	32g58	CUFF.690_3645594_3646237_32g58	evalue=1.95e-17;gc-content=33;id=c-di-GMP-II.2;model_end=84;model_start=1;rfam-acc=RF01786;rfam-id=c-di-GMP-II
sid|13684|accn|NZ_CM000287:3734419-3734851	10074.7	4577.01	-1.13827	0.480459	0.936001	10074.7	8568.57	-0.233617	0.836124	0.9099	32g58	CUFF.713_3734420_3734851_32g58
sid|13684|accn|NZ_CM000287:3739587-3740127	134072	94490.3	-0.504771	0.137629	0.636535	134072	76877.2	-0.802381	0.00560776	0.029641	32g58	CUFF.714_3739588_3740127_32g58		>all_new_gene-CUFF.714_3739588_3740127_32g58_001R (all_new_gene-CUFF.714_3739588_3740127_32g58:9..245)	ref|XP_623950.2| PREDICTED: facilitated trehalose transporter Tret1-like [Apis mellifera]		ref|ZP_06893563.1| conserved hypothetical protein [Clostridium difficile NAP08]
sid|13684|accn|NZ_CM000287:3898592-3899004	50500.9	115719	1.19625	0.0330598	0.244642	50500.9	41162.7	-0.294973	0.598935	0.873068	32g58	CUFF.736_3898593_3899004_32g58
sid|13684|accn|NZ_CM000287:4098556-4098768	33334.1	37033	0.151816	0.946246	0.998673	33334.1	21395.6	-0.63968	0.702896	0.877978	32g58	CUFF.776_4098557_4098768_32g58
sid|13684|accn|NZ_CM000287:576994-577776	2231.6	1258	-0.826942	0.679043	0.95134	2231.6	3522.84	0.658665	0.637104	0.873068	32g58	CUFF.92_576995_577776_32g58					ref|ZP_07405545.1| hypothetical protein CdifQ_03010 [Clostridium difficile QCD-32g58]
sid|2777|accn|NC_013315:704209-704849	4255.94	7621.08	0.840517	0.534447	0.625419	4255.94	11787.6	1.46972	0.262855	0.525709	CD196	CUFF.100_704210_704849_CD196					ref|XP_002171228.1| PREDICTED: similar to GI16375, partial [Hydra magnipapillata]
sid|2777|accn|NC_013315:1293910-1296235	48915.1	36464.9	-0.423771	0.0135544	0.0338859	48915.1	51999.3	0.0882131	0.588959	0.83572	CD196	CUFF.185_1293911_1296235_CD196	evalue=6.13e-10;gc-content=24;id=CRISPR-DR14.23;model_end=29;model_start=1;rfam-acc=RF01327;rfam-id=CRISPR-DR14				ref|ZP_05350310.1| transcriptional repressor of PBSX genes [Clostridium difficile ATCC 43255]
sid|2777|accn|NC_013315:1587938-1588170	67559.4	104652	0.631378	0.542095	0.625419	67559.4	72299.7	0.097834	0.931831	0.975302	CD196	CUFF.243_1587939_1588170_CD196				CUFF.243_1587939_1588170_CD196 Decode CDSsub 27 233 0.0236926 + 0 #ATG 22.5784	ref|ZP_06893230.1| conserved hypothetical protein [Clostridium difficile NAP08]
sid|2777|accn|NC_013315:1676406-1676767	238310	132815	-0.843418	0.0079765	0.02279	238310	148625	-0.681164	0.0299409	0.099803	CD196	CUFF.271_1676407_1676767_CD196					gb|EHJ25444.1| site-specific recombinase, phage integrase family [Clostridium difficile 050-P50-2011]
sid|2777|accn|NC_013315:1709320-1710182	137305	138364	0.0110829	0.949935	0.949935	137305	137832	0.0055329	0.975302	0.975302	CD196	CUFF.275_1709321_1710182_CD196	evalue=1.61e-09;gc-content=21;id=CRISPR-DR14.47;model_end=29;model_start=1;rfam-acc=RF01327;rfam-id=CRISPR-DR14			CUFF.275_1709321_1710182_CD196 Decode CDS 161 265 0.677954 + 0 #ATG 12.1691	ref|ZP_05271643.1| hypothetical protein CdifQC_07645 [Clostridium difficile QCD-66c26]
sid|2777|accn|NC_013315:1787754-1788165	24268.4	9435.02	-1.36298	0.188463	0.289943	24268.4	30601.6	0.334528	0.668576	0.83572	CD196	CUFF.301_1787755_1788165_CD196
sid|2777|accn|NC_013315:1851532-1851955	75280.7	101868	0.43635	0.27482	0.366427	75280.7	47284.9	-0.670901	0.160889	0.362431	CD196	CUFF.317_1851533_1851955_CD196
sid|2777|accn|NC_013315:2148754-2149445	135771	67442.4	-1.00944	3.19037e-05	0.000159518	135771	126308	-0.104231	0.625464	0.83572	CD196	CUFF.361_2148755_2149445_CD196		>all_new_gene-CUFF.361_2148755_2149445_CD196_001R (all_new_gene-CUFF.361_2148755_2149445_CD196:170..520)	gb|EHJ27227.1| hypothetical protein HMPREF1123_02546 [Clostridium difficile 050-P50-2011]	CUFF.361_2148755_2149445_CD196 Decode CDS 185 523 0.0341399 + 0 #ATG 9.0599	gb|EHJ27227.1| hypothetical protein HMPREF1123_02546 [Clostridium difficile 050-P50-2011]
sid|2777|accn|NC_013315:2154764-2155440	23251	14162.9	-0.71517	0.215792	0.308274	23251	25193.4	0.115753	0.823218	0.952963	CD196	CUFF.362_2154765_2155440_CD196		>all_new_gene-CUFF.362_2154765_2155440_CD196_001L (all_new_gene-CUFF.362_2154765_2155440_CD196:666..271)	ref|ZP_05272058.1| hypothetical protein CdifQC_09764 [Clostridium difficile QCD-66c26]	CUFF.362_2154765_2155440_CD196 Decode CDS 268 666 0.0688043 - 0 #ATG -10.5685	gb|EHJ27223.1| hypothetical protein HMPREF1123_02542 [Clostridium difficile 050-P50-2011]
sid|2777|accn|NC_013315:310433-310856	784119	744078	-0.0756193	0.562877	0.625419	784119	751203	-0.0618698	0.637761	0.83572	CD196	CUFF.37_310434_310856_CD196	evalue=4.14e-17;gc-content=38;id=GEMM_RNA_motif.3;model_end=87;model_start=1;rfam-acc=RF01051;rfam-id=GEMM_RNA_motif
sid|2777|accn|NC_013315:2234009-2234555	16567.1	20203.7	0.286295	0.699902	0.736739	16567.1	48298.7	1.54366	0.0238432	0.0953727	CD196	CUFF.380_2234010_2234555_CD196					emb|CCA62852.1| conserved hypothetical protein [Clostridium difficile 630]
sid|2777|accn|NC_013315:2498426-2498697	138053	43040.5	-1.68146	0.0282418	0.0564836	138053	148365	0.103932	0.857667	0.952963	CD196	CUFF.423_2498427_2498697_CD196					emb|CCA62871.1| conserved hypothetical protein [Clostridium difficile 630]
sid|2777|accn|NC_013315:2843666-2843959	199884	120610	-0.728814	0.104628	0.190232	199884	262950	0.395621	0.314293	0.571442	CD196	CUFF.484_2843667_2843959_CD196					gb|EHJ35259.1| hypothetical protein HMPREF9945_03637 [Clostridium difficile 70-100-2010]
sid|2777|accn|NC_013315:382854-383033	766944	125488	-2.61158	0.00481732	0.0160577	766944	93635.1	-3.034	0.00494131	0.0247066	CD196	CUFF.49_382855_383033_CD196
sid|2777|accn|NC_013315:3318630-3319162	112631	20021.5	-2.49198	3.47966e-08	2.31978e-07	112631	40819.4	-1.46427	5.07658e-05	0.000507658	CD196	CUFF.560_3318631_3319162_CD196
sid|2777|accn|NC_013315:3634905-3635260	74095.8	24798.2	-1.57916	0.0203235	0.0451634	74095.8	59782	-0.309681	0.569827	0.83572	CD196	CUFF.609_3634906_3635260_CD196
sid|2777|accn|NC_013315:3906096-3906608	1025420	1535380	0.582379	5.83376e-11	1.16675e-09	1025420	1270190	0.308823	0.000859442	0.00572961	CD196	CUFF.655_3906097_3906608_CD196
sid|2777|accn|NC_013315:3977118-3977456	960593	468284	-1.03654	4.07388e-09	4.07388e-08	960593	591918	-0.698527	4.06633e-05	0.000507658	CD196	CUFF.667_3977119_3977456_CD196		>all_new_gene-CUFF.667_3977119_3977456_CD196_001R (all_new_gene-CUFF.667_3977119_3977456_CD196:20..244)	ref|YP_001090103.1| unnamed protein product [Clostridium difficile 630]		ref|ZP_06894485.1| conserved hypothetical protein [Clostridium difficile NAP08]
sid|2777|accn|NC_013315:4110239-4110453	210699	93576.5	-1.17096	0.161891	0.269818	210699	89662.4	-1.23261	0.163094	0.362431	CD196	CUFF.690_4110240_4110453_CD196
sid|2777|accn|NC_013315:574595-575122	24032.5	111589	2.21513	0.000119683	0.000478732	24032.5	8221.41	-1.54753	0.0820945	0.234556	CD196	CUFF.75_574596_575122_CD196					ref|XP_001733738.1| hypothetical protein [Entamoeba dispar SAW760]
sid|2140|accn|NC_009089:812414-812950	4575.35	4151.5	-0.140249	0.83828	0.868218	4575.35	6822.13	0.576342	0.329061	0.484932	CD630	CUFF.105_812415_812950_CD630		>all_new_gene-CUFF.105_812415_812950_CD630_001R (all_new_gene-CUFF.105_812415_812950_CD630:300..494)			gb|ABU54779.1| TcdC [Clostridium difficile]
sid|2140|accn|NC_009089:1124043-1124423	512140	373325	-0.456103	7.59534e-07	4.4053e-06	512140	252989	-1.01746	0	0	CD630	CUFF.158_1124044_1124423_CD630					ref|ZP_05352936.1| phage protein [Clostridium difficile ATCC 43255]
sid|2140|accn|NC_009089:1726913-1727327	815.315	10218.5	3.64769	0.0171957	0.0415562	815.315	3654.21	2.16413	0.178868	0.357737	CD630	CUFF.265_1726914_1727327_CD630					ref|ZP_07406375.1| putative aliphatic sulfonates ABC transporter, ATP-binding protein [Clostridium difficile QCD-32g58]
sid|2140|accn|NC_009089:1756060-1756388	81301.6	231534	1.50987	2.41474e-12	1.75068e-11	81301.6	79192	-0.0379283	0.880477	0.913088	CD630	CUFF.277_1756061_1756388_CD630					ref|ZP_05271538.1| hypothetical protein CdifQC_07120 [Clostridium difficile QCD-66c26]
sid|2140|accn|NC_009089:1821311-1821507	55652	73189.8	0.39521	0.600768	0.725928	55652	45512.8	-0.290159	0.725844	0.835882	CD630	CUFF.287_1821312_1821507_CD630					gb|EHJ38870.1| acetolactate synthase, large subunit [Clostridium difficile 70-100-2010]
sid|2140|accn|NC_009089:1871157-1871427	13128.5	10395.8	-0.336701	0.731925	0.816377	13128.5	16853.9	0.360381	0.674407	0.821017	CD630	CUFF.301_1871158_1871427_CD630					ref|ZP_05329715.1| hypothetical protein CdifQCD-6_07992 [Clostridium difficile QCD-63q42]
sid|2140|accn|NC_009089:1930086-1930635	2203970	1834040	-0.26508	0	0	2203970	2300220	0.0616659	0.02532	0.05908	CD630	CUFF.316_1930087_1930635_CD630
sid|2140|accn|NC_009089:1937173-1937573	3051.25	11509.4	1.91534	0.0563118	0.102065	3051.25	3925.29	0.3634	0.746323	0.835882	CD630	CUFF.317_1937174_1937573_CD630					gb|EHJ24944.1| hypothetical protein HMPREF1123_03874 [Clostridium difficile 050-P50-2011]
sid|2140|accn|NC_009089:1935285-1936704	6294.99	49659	2.97978	0	0	6294.99	15782.8	1.32608	4.22194e-08	2.95536e-07	CD630	CUFF.318_1935286_1936704_CD630					ref|ZP_05329764.1| cation-transporting ATPase [Clostridium difficile QCD-63q42]
sid|2140|accn|NC_009089:2036595-2036794	359109	461210	0.361001	0.187615	0.24731	359109	167127	-1.10347	0.00149129	0.00596517	CD630	CUFF.329_2036596_2036794_CD630					gb|EHJ36717.1| papain family cysteine protease [Clostridium difficile 70-100-2010]
sid|2140|accn|NC_009089:304122-304582	15265.9	14337.1	-0.0905569	0.831229	0.868218	15265.9	5124.07	-1.57495	0.00528069	0.0179006	CD630	CUFF.35_304123_304582_CD630				CUFF.35_304123_304582_CD630 Decode CDSsub 44 379 0.000593531 + 0 #TTG 28.255	gb|EHJ29953.1| flagellar hook-associated protein FlgK [Clostridium difficile 050-P50-2011]
sid|2140|accn|NC_009089:2288814-2289535	15362.2	18529.3	0.270426	0.324621	0.409305	15362.2	31159.7	1.0203	2.70272e-05	0.000151353	CD630	CUFF.357_2288815_2289535_CD630					ref|ZP_05330083.1| DNA mismatch repair protein [Clostridium difficile QCD-63q42]
sid|2140|accn|NC_009089:2393738-2394329	1832.4	6121.36	1.74012	0.0271722	0.0532718	1832.4	11569.3	2.6585	0.00031826	0.00148521	CD630	CUFF.377_2393739_2394329_CD630		>all_new_gene-CUFF.377_2393739_2394329_CD630_001L (all_new_gene-CUFF.377_2393739_2394329_CD630:586..62)	ref|YP_001088584.1| unnamed protein product [Clostridium difficile 630]	CUFF.377_2393739_2394329_CD630 Decode CDS 59 586 7.87246e-08 - 0 #ATG 46.0449	ref|YP_001088584.1| unnamed protein product [Clostridium difficile 630]
sid|2140|accn|NC_009089:352235-352539	1722.65	18435.6	3.4198	0.026206	0.0532718	1722.65	6555.22	1.92802	0.23927	0.404388	CD630	CUFF.42_352236_352539_CD630				CUFF.42_352236_352539_CD630 Decode CDS 67 306 0.00173631 + 0 #ATG 29.727	ref|ZP_07405309.1| putative transcription antiterminator [Clostridium difficile QCD-32g58]
sid|2140|accn|NC_009089:2662897-2664028	12628.8	25242.9	0.99916	1.06673e-06	5.15585e-06	12628.8	18757.4	0.570739	0.0062773	0.0179006	CD630	CUFF.421_2662898_2664028_CD630					gb|EHJ35990.1| histidine kinase A domain protein [Clostridium difficile 70-100-2010]
sid|2140|accn|NC_009089:2665220-2665482	22281.6	8195.38	-1.44297	0.170618	0.235616	22281.6	10889.9	-1.03287	0.229934	0.404388	CD630	CUFF.425_2665221_2665482_CD630					gb|EHJ25623.1| response regulator receiver domain protein [Clostridium difficile 002-P50-2011]
sid|2140|accn|NC_009089:3015640-3015890	74046.2	230241	1.63665	2.02693e-06	8.39727e-06	74046.2	79627.2	0.104835	0.791555	0.852443	CD630	CUFF.481_3015641_3015890_CD630					gb|EHJ32752.1| carbon starvation protein CstA [Clostridium difficile 002-P50-2011]
sid|2140|accn|NC_009089:3297096-3297487	2363.32	9898.19	2.06635	0.082246	0.140302	2363.32	3563.98	0.592674	0.651678	0.821017	CD630	CUFF.539_3297097_3297487_CD630					ref|ZP_05330966.1| ABC transporter, ATP-binding/permease protein [Clostridium difficile QCD-63q42]
sid|2140|accn|NC_009089:3398280-3398595	636164	565963	-0.168691	0.088823	0.143104	636164	383034	-0.731928	4.99134e-12	6.98788e-11	CD630	CUFF.557_3398281_3398595_CD630					ref|ZP_05352931.1| putative phage cell wall hydrolase [Clostridium difficile ATCC 43255]
sid|2140|accn|NC_009089:3448374-3448628	40727.7	18119.7	-1.16845	0.102364	0.156239	40727.7	25511.5	-0.674865	0.266581	0.414682	CD630	CUFF.569_3448375_3448628_CD630					gb|EHJ36533.1| hypothetical protein HMPREF9945_03034 [Clostridium difficile 70-100-2010]
sid|2140|accn|NC_009089:3527348-3527913	7102.68	2133.8	-1.73494	0.0275544	0.0532718	7102.68	1302.12	-2.4475	0.00639308	0.0179006	CD630	CUFF.583_3527349_3527913_CD630		>all_new_gene-CUFF.583_3527349_3527913_CD630_001R (all_new_gene-CUFF.583_3527349_3527913_CD630:88..438)	ref|ZP_07683024.1| hypothetical protein SD1617_4929 [Shigella dysenteriae 1617]		gb|EHJ36195.1| putative PTS system maltose and glucose-specific IIBC component [Clostridium difficile 70-100-2010]
sid|2140|accn|NC_009089:3659856-3660424	26196.3	42433.8	0.695849	0.00318501	0.0115457	26196.3	61720.8	1.23639	1.20098e-08	1.12092e-07	CD630	CUFF.597_3659857_3660424_CD630					gb|EHJ34377.1| putative PTS system fructose-specific EIIABC component [Clostridium difficile 050-P50-2011]
sid|2140|accn|NC_009089:3826146-3826818	23555.7	14749.4	-0.675422	0.014458	0.0381164	23555.7	18639.5	-0.337717	0.173804	0.357737	CD630	CUFF.626_3826147_3826818_CD630		>all_new_gene-CUFF.626_3826147_3826818_CD630_001L (all_new_gene-CUFF.626_3826147_3826818_CD630:666..403)	ref|YP_001089777.1| phoT gene product [Clostridium difficile 630]	CUFF.626_3826147_3826818_CD630 Decode CDSsub 400 666 0.00106367 - 0 #ATG 30.4512	ref|YP_001089776.1| phoU gene product [Clostridium difficile 630]
sid|2140|accn|NC_009089:3929744-3930061	58356.9	64273.4	0.139319	0.655513	0.760395	58356.9	51342.9	-0.184741	0.561901	0.749201	CD630	CUFF.652_3929745_3930061_CD630					ref|ZP_05273413.1| hypothetical protein CdifQC_16593 [Clostridium difficile QCD-66c26]
sid|2140|accn|NC_009089:4106074-4106600	30275.2	217493	2.84476	0	0	30275.2	44360.7	0.551142	0.0170926	0.0435084	CD630	CUFF.674_4106075_4106600_CD630				CUFF.674_4106075_4106600_CD630 Decode CDSsub 117 332 0.0036033 - 0 #GTG 27.9494	ref|YP_001090028.1| unnamed protein product [Clostridium difficile 630]
sid|2140|accn|NC_009089:4289937-4290153	31236	28828.1	-0.115733	0.895725	0.895725	31236	56955.1	0.866615	0.245521	0.404388	CD630	CUFF.703_4289938_4290153_CD630					ref|YP_003216499.1| sporulation initiation inhibitor [Clostridium difficile CD196]
sid|2140|accn|NC_009089:577377-577611	71247.8	13463.6	-2.40379	0.00541034	0.0174333	71247.8	69076.9	-0.0446437	0.92226	0.92226	CD630	CUFF.76_577378_577611_CD630					ref|YP_003213483.1| lantibiotic resistance two-component response regulator [Clostridium difficile CD196]
sid|2140|accn|NC_009089:655080-655693	1624.88	7282.37	2.16408	0.0138076	0.0381164	1624.88	642.534	-1.33849	0.368037	1	CD630	CUFF.83_655081_655693_CD630					ref|YP_001087018.1| unnamed protein product [Clostridium difficile 630]
sid|2140|accn|NC_009089:670065-670382	27460.1	14812.6	-0.890511	0.116711	0.169232	27460.1	33934	0.305397	0.488997	0.684596	CD630	CUFF.84_670066_670382_CD630					emb|CAJ67389.2| putative sugar isomerase / endonuclease [Clostridium difficile 630]
sid|2813|accn|NC_013316:667335-668216	49403.2	40582.3	-0.283755	0.518034	0.666043	49403.2	22488.8	-1.1354	0.00367156	0.0122385	R20291	CUFF.103_667336_668216_R20291
sid|2813|accn|NC_013316:700269-700479	0	0	0	1	1	0	215408	1.79769e+308	0.00125979	0.00629893	R20291	CUFF.114_700270_700479_R20291
sid|2813|accn|NC_013316:732409-733171	23617.9	43214.3	0.871625	0.162647	0.418236	23617.9	40433.1	0.775656	0.14702	0.249582	R20291	CUFF.119_732410_733171_R20291
sid|2813|accn|NC_013316:1291729-1293420	64887.5	93088.9	0.520668	0.0165845	0.142428	64887.5	90414.6	0.478614	0.00734684	0.020991	R20291	CUFF.201_1291730_1293420_R20291	evalue=6.13e-10;gc-content=24;id=CRISPR-DR14.38;model_end=29;model_start=1;rfam-acc=RF01327;rfam-id=CRISPR-DR14				ref|ZP_05400651.1| hypothetical protein CdifQCD-2_05985 [Clostridium difficile QCD-23m63]
sid|2813|accn|NC_013316:1585562-1585918	8598.08	91820.4	3.41673	0.105006	0.325512	8598.08	34751.2	2.01497	0.336648	0.42081	R20291	CUFF.266_1585563_1585918_R20291					ref|YP_001087993.1| unnamed protein product [Clostridium difficile 630]
sid|2813|accn|NC_013316:1606064-1606322	37482.9	103696	1.46806	0.31502	0.482158	37482.9	83476.3	1.15514	0.378589	0.445399	R20291	CUFF.276_1606065_1606322_R20291					gb|EHJ24719.1| hypothetical protein HMPREF1122_03772 [Clostridium difficile 002-P50-2011]
sid|2813|accn|NC_013316:1846926-1847559	8066.73	15742.8	0.964634	0.437735	1	8066.73	16949.3	1.07117	0.297613	0.396817	R20291	CUFF.328_1846927_1847559_R20291					gb|EHJ36814.1| hypothetical protein HMPREF9945_02948 [Clostridium difficile 70-100-2010]
sid|2813|accn|NC_013316:1853222-1853458	163209	475204	1.54183	0.0643313	0.289491	163209	534091	1.71037	0.022941	0.05098	R20291	CUFF.329_1853223_1853458_R20291					gb|EHJ24934.1| hypothetical protein HMPREF1123_03864 [Clostridium difficile 050-P50-2011]
sid|2813|accn|NC_013316:2176515-2176902	825387	404540	-1.02879	1.91102e-05	0.000343983	825387	1325580	0.683485	6.81666e-07	6.81666e-06	R20291	CUFF.391_2176516_2176902_R20291		>all_new_gene-CUFF.391_2176516_2176902_R20291_001R (all_new_gene-CUFF.391_2176516_2176902_R20291:126..341)	ref|ZP_05272008.1| hypothetical protein CdifQC_09504 [Clostridium difficile QCD-66c26]	CUFF.391_2176516_2176902_R20291 Decode CDSsub 66 344 0.615619 + 0 #TTG 2.8711	ref|ZP_05272008.1| hypothetical protein CdifQC_09504 [Clostridium difficile QCD-66c26]
sid|2813|accn|NC_013316:2314574-2315120	50020.1	74289.8	0.570657	0.321439	0.482158	50020.1	55341.2	0.145846	0.76632	0.76632	R20291	CUFF.418_2314575_2315120_R20291					emb|CCA62852.1| conserved hypothetical protein [Clostridium difficile 630]
sid|2813|accn|NC_013316:307823-308283	527446	582262	0.142644	0.490896	0.666043	527446	688571	0.38458	0.0145503	0.0363757	R20291	CUFF.42_307824_308283_R20291	evalue=4.14e-17;gc-content=38;id=GEMM_RNA_motif.2;model_end=87;model_start=1;rfam-acc=RF01051;rfam-id=GEMM_RNA_motif
sid|2813|accn|NC_013316:2579021-2579261	40413	126745	1.64904	0.290865	0.482158	40413	141210	1.80495	0.149749	0.249582	R20291	CUFF.458_2579022_2579261_R20291					emb|CCA62871.1| conserved hypothetical protein [Clostridium difficile 630]
sid|2813|accn|NC_013316:2924273-2924530	251803	145140	-0.794848	0.320467	0.482158	251803	293461	0.220869	0.647707	0.681797	R20291	CUFF.529_2924274_2924530_R20291					gb|EHJ35259.1| hypothetical protein HMPREF9945_03637 [Clostridium difficile 70-100-2010]
sid|2813|accn|NC_013316:3634874-3635117	943475	1063430	0.172668	0.641481	0.721667	943475	415868	-1.18186	0.00072241	0.00481607	R20291	CUFF.650_3634875_3635117_R20291					emb|CCA62893.1| conserved hypothetical protein [Clostridium difficile 630]
sid|2813|accn|NC_013316:3736180-3736753	869550	851075	-0.0309831	0.826392	0.875003	869550	379918	-1.19458	0	0	R20291	CUFF.669_3736181_3736753_R20291	evalue=1.95e-17;gc-content=33;id=c-di-GMP-II.1;model_end=84;model_start=1;rfam-acc=RF01786;rfam-id=c-di-GMP-II
sid|2813|accn|NC_013316:3824922-3825268	346424	168644	-1.03856	0.023738	0.142428	346424	429068	0.308671	0.25261	0.388631	R20291	CUFF.692_3824923_3825268_R20291
sid|2813|accn|NC_013316:4057903-4058218	1128410	1042350	-0.114455	0.601415	0.721667	1128410	919562	-0.295273	0.092173	0.184346	R20291	CUFF.728_4057904_4058218_R20291		>all_new_gene-CUFF.728_4057904_4058218_R20291_001R (all_new_gene-CUFF.728_4057904_4058218_R20291:21..245)	ref|YP_001090103.1| unnamed protein product [Clostridium difficile 630]		ref|ZP_06894485.1| conserved hypothetical protein [Clostridium difficile NAP08]
sid|2813|accn|NC_013316:4191024-4191269	410232	711848	0.795129	0.108504	0.325512	410232	498861	0.282199	0.503643	0.559604	R20291	CUFF.742_4191025_4191269_R20291
sid|2813|accn|NC_013316:515714-515921	63873.4	82717.3	0.372974	0.880842	0.880842	63873.4	200263	1.64861	0.295838	0.396817	R20291	CUFF.88_515715_515921_R20291					ref|ZP_08688425.1| 4Fe-4S ferredoxin iron-sulfur binding domain-containing protein [Fusobacterium mortiferum ATCC 9817]
sid|2813|accn|NC_013316:586783-587087	0	21854.4	1.79769e+308	0.234513	0.482158	0	50095.7	1.79769e+308	0.0024213	0.00968519	R20291	CUFF.93_586784_587087_R20291					emb|CCA62798.1| conserved hypothetical protein [Clostridium difficile 630]
