# Supplementary material for: Differential Stress Transcriptome Landscape of Historic and Recently Emerged Hypervirulent Strains of Clostridium difficile Strains Determined Using RNA-seq
Source: PLoS One. 2013 Nov 7;8(11):e78489. doi: 10.1371/journal.pone.0078489 (PMC3820578; doi:10.1371/journal.pone.0078489)
Supplement: File S6 — Details of BLASTX searches for the new gene transcripts. (XLSX) [file pone.0078489.s006.xlsx]

## Sheet: new_gene_groups
Details of BLASTX searches for the new gene transcripts
Group ID	New_Gene_ID	Score (New Genes tblastx)	E Value	Blast nr hits	Blast PATRIC annotations of CD603, CD196, 32g58, R20291
1	CUFF.42_307824_308283_R20291	312	3e-88	no significant match.	no significant homolog match
1	CUFF.39_265214_265622_32g58	312	3e-88	no significant match.	no significant homolog match
1	CUFF.37_310434_310856_CD196	311	4e-88	no significant match.	no significant homolog match
2	CUFF.100_704210_704849_CD196	438	e-143	ref|XP_002171228.1| PREDICTED: similar to GI16375, partial [Hydra magnipapillata]	no significant homolog match
2	CUFF.112_673947_674571_32g58	438	e-143	ref|XP_002171228.1| PREDICTED: similar to GI16375, partial [Hydra magnipapillata]	no significant homolog match
3	CUFF.136_835408_835831_32g58	326	1e-92	emb|CCA62804.1| conserved hypothetical protein [Clostridium difficile 630]	no significant homolog match
3	CUFF.547_2846132_2846853_32g58	302	4e-85	emb|CCA62804.1| conserved hypothetical protein [Clostridium difficile 630]	no significant homolog match
4	CUFF.175_1064785_1065176_32g58	274	9e-77	gb|EHJ25444.1| site-specific recombinase, phage integrase family [Clostridium difficile 050-P50-2011]	no significant homolog match
4	CUFF.271_1676407_1676767_CD196	250	9e-70	gb|EHJ25444.1| site-specific recombinase, phage integrase family [Clostridium difficile 050-P50-2011]	no significant homolog match
5	CUFF.183_1095526_1096611_32g58	526	0	ref|YP_001087437.1| unnamed protein product [Clostridium difficile 630]	no significant homolog match
5	CUFF.275_1709321_1710182_CD196	463	e-139	ref|ZP_05271643.1| hypothetical protein CdifQC_07645 [Clostridium difficile QCD-66c26]	no significant homolog match
5	CUFF.185_1293911_1296235_CD196	126	7e-72	ref|ZP_05350310.1| transcriptional repressor of PBSX genes [Clostridium difficile ATCC 43255]	no significant homolog match
5	CUFF.201_1291730_1293420_R20291	126	5e-67	ref|ZP_05400651.1| hypothetical protein CdifQCD-2_05985 [Clostridium difficile QCD-23m63]	no significant homolog match
5	CUFF.224_1309252_1310491_32g58	126	3e-63	ref|ZP_05400651.1| hypothetical protein CdifQCD-2_05985 [Clostridium difficile QCD-23m63]	no significant homolog match
5	CUFF.297_1629892_1630646_32g58	163	7e-46	gb|EHJ25369.1| hypothetical protein HMPREF1123_03678 [Clostridium difficile 050-P50-2011]	no significant homolog match
5	CUFF.272_1518626_1519833_32g58	93	6e-43	ref|ZP_05400651.1| hypothetical protein CdifQCD-2_05985 [Clostridium difficile QCD-23m63]	no significant homolog match
5	CUFF.339_1811146_1812299_32g58	130	3e-34	ref|ZP_05271768.1| hypothetical protein CdifQC_08272 [Clostridium difficile QCD-66c26]	fid|19449495|locus|VBICloDif125228_1661| hypothetical protein [Clostridium difficile CD196] fid|19457032|locus|VBICloDif78408_1664| hypothetical protein [Clostridium difficile R20291]
5	CUFF.421_2194032_2194355_32g58	108	2e-28	gb|EHJ25369.1| hypothetical protein HMPREF1123_03678 [Clostridium difficile 050-P50-2011]	no significant homolog match
5	CUFF.615_3236736_3237396_32g58	40	1e-05	ref|ZP_05400651.1| hypothetical protein CdifQCD-2_05985 [Clostridium difficile QCD-23m63]	no significant homolog match
6	CUFF.266_1585563_1585918_R20291	176	1e-47	ref|YP_001087993.1| unnamed protein product [Clostridium difficile 630]	no significant homolog match
6	CUFF.243_1587939_1588170_CD196	176	1e-47	ref|ZP_06893230.1| conserved hypothetical protein [Clostridium difficile NAP08]	no significant homolog match
6	CUFF.292_1602871_1603102_32g58	176	1e-47	ref|ZP_06893230.1| conserved hypothetical protein [Clostridium difficile NAP08]	no significant homolog match
7	CUFF.401_2089221_2089666_32g58	313	1e-88	ref|ZP_05272008.1| hypothetical protein CdifQC_09504 [Clostridium difficile QCD-66c26]	no significant homolog match
7	CUFF.391_2176516_2176902_R20291	275	5e-77	ref|ZP_05272008.1| hypothetical protein CdifQC_09504 [Clostridium difficile QCD-66c26]	no significant homolog match
8	CUFF.411_2142053_2142656_32g58	479	e-138	gb|EHJ27227.1| hypothetical protein HMPREF1123_02546 [Clostridium difficile 050-P50-2011]	no significant homolog match
8	CUFF.361_2148755_2149445_CD196	463	e-133	gb|EHJ27227.1| hypothetical protein HMPREF1123_02546 [Clostridium difficile 050-P50-2011]	no significant homolog match
9	CUFF.430_2227460_2227905_32g58	343	1e-97	emb|CCA62852.1| conserved hypothetical protein [Clostridium difficile 630]	no significant homolog match
9	CUFF.418_2314575_2315120_R20291	334	9e-95	emb|CCA62852.1| conserved hypothetical protein [Clostridium difficile 630]	no significant homolog match
9	CUFF.380_2234010_2234555_CD196	329	3e-93	emb|CCA62852.1| conserved hypothetical protein [Clostridium difficile 630]	no significant homolog match
10	CUFF.529_2924274_2924530_R20291	176	1e-47	gb|EHJ35259.1| hypothetical protein HMPREF9945_03637 [Clostridium difficile 70-100-2010]	no significant homolog match
10	CUFF.484_2843667_2843959_CD196	176	1e-47	gb|EHJ35259.1| hypothetical protein HMPREF9945_03637 [Clostridium difficile 70-100-2010]	no significant homolog match
10	CUFF.541_2836257_2836483_32g58	176	1e-47	gb|EHJ35259.1| hypothetical protein HMPREF9945_03637 [Clostridium difficile 70-100-2010]	no significant homolog match
11	CUFF.669_3544391_3544691_32g58	224	7e-62	ref|ZP_07407839.1| hypothetical protein CdifQ_18401 [Clostridium difficile QCD-32g58]	no significant homolog match
11	CUFF.650_3634875_3635117_R20291	173	1e-46	emb|CCA62893.1| conserved hypothetical protein [Clostridium difficile 630]	no significant homolog match
12	CUFF.687_3625179_3625529_32g58	171	6e-59	no significant match.	no significant homolog match
12	CUFF.609_3634906_3635260_CD196	171	6e-59	no significant match.	no significant homolog match
13	CUFF.690_3645594_3646237_32g58	466	e-138	no significant match.	no significant homolog match
13	CUFF.669_3736181_3736753_R20291	446	e-128	ref|ZP_07407839.1| hypothetical protein CdifQ_18401 [Clostridium difficile QCD-32g58]	no significant homolog match
14	CUFF.713_3734420_3734851_32g58	317	1e-89	no significant match.	no significant homolog match
14	CUFF.692_3824923_3825268_R20291	243	1e-67	no significant match.	no significant homolog match
14	CUFF.714_3739588_3740127_32g58	64	6e-30	ref|ZP_06893563.1| conserved hypothetical protein [Clostridium difficile NAP08]	no significant homolog match
15	CUFF.655_3906097_3906608_CD196	281	4e-79	no significant match.	no significant homolog match
15	CUFF.736_3898593_3899004_32g58	281	4e-79	no significant match.	no significant homolog match
16	CUFF.776_4098557_4098768_32g58	132	4e-35	no significant match.	no significant homolog match
16	CUFF.690_4110240_4110453_CD196	132	4e-35	no significant match.	no significant homolog match
16	CUFF.742_4191025_4191269_R20291	132	4e-35	no significant match.	no significant homolog match
17	CUFF.185_1293911_1296235_CD196	1158	0	ref|ZP_05350310.1| transcriptional repressor of PBSX genes [Clostridium difficile ATCC 43255]	no significant homolog match
17	CUFF.201_1291730_1293420_R20291	706	0	ref|ZP_05400651.1| hypothetical protein CdifQCD-2_05985 [Clostridium difficile QCD-23m63]	no significant homolog match
17	CUFF.224_1309252_1310491_32g58	599	0	ref|ZP_05400651.1| hypothetical protein CdifQCD-2_05985 [Clostridium difficile QCD-23m63]	no significant homolog match
18	CUFF.317_1851533_1851955_CD196	288	1e-83	no significant match.	no significant homolog match
18	CUFF.328_1846927_1847559_R20291	288	1e-83	gb|EHJ36814.1| hypothetical protein HMPREF9945_02948 [Clostridium difficile 70-100-2010]	no significant homolog match
19	CUFF.423_2498427_2498697_CD196	213	1e-58	emb|CCA62871.1| conserved hypothetical protein [Clostridium difficile 630]	no significant homolog match
19	CUFF.458_2579022_2579261_R20291	185	3e-50	emb|CCA62871.1| conserved hypothetical protein [Clostridium difficile 630]	no significant homolog match
20	CUFF.667_3977119_3977456_CD196	266	1e-74	ref|ZP_06894485.1| conserved hypothetical protein [Clostridium difficile NAP08]	no significant homolog match
20	CUFF.728_4057904_4058218_R20291	249	1e-69	ref|ZP_06894485.1| conserved hypothetical protein [Clostridium difficile NAP08]	no significant homolog match

## Sheet: newgene_match_annotated_homolog
New_gene_ID	Top blast score	Top blast Evalue	Blast hits
CUFF.92_576995_577776_32g58	248	1e-66	fid|19454749|locus|VBICloDif78408_0531| FIG00516897: hypothetical protein [Clostridium difficile R20291] fid|19447216|locus|VBICloDif125228_0531| FIG00516897: hypothetical protein [Clostridium difficile CD196] fid|19439417|locus|VBICloDif38397_0602| FIG00516897: hypothetical protein [Clostridium difficile 630]
CUFF.188_1112981_1114654_32g58	1030	0	fid|19455612|locus|VBICloDif78408_0957| N-acetylmuramoyl-L-alanine amidase (EC 3.5.1.28) [Clostridium difficile R20291] fid|19448071|locus|VBICloDif125228_0953| N-acetylmuramoyl-L-alanine amidase (EC 3.5.1.28) [Clostridium difficile CD196] fid|19440399|locus|VBICloDif38397_1088| N-acetylmuramoyl-L-alanine amidase (EC 3.5.1.28) [Clostridium difficile 630]
CUFF.422_2194456_2194830_32g58	79	3e-16	fid|19457891|locus|VBICloDif78408_2093| hypothetical protein [Clostridium difficile R20291] fid|19450183|locus|VBICloDif125228_2004| hypothetical protein [Clostridium difficile CD196] fid|19443055|locus|VBICloDif38397_2414| FIG00531359: hypothetical protein [Clostridium difficile 630]
CUFF.362_2154765_2155440_CD196	169	5e-43	fid|19442399|locus|VBICloDif38397_2086| FIG00513181: hypothetical protein [Clostridium difficile 630] fid|19457791|locus|VBICloDif78408_2043| FIG00513181: hypothetical protein [Clostridium difficile R20291]
CUFF.83_655081_655693_CD630	286	2e-78	fid|19454683|locus|VBICloDif78408_0498| Chemotaxis response regulator protein-glutamate methylesterase CheB (EC3.1.1.61) [Clostridium difficile R20291] fid|19447150|locus|VBICloDif125228_0498| Chemotaxis response regulator protein-glutamate methylesterase CheB (EC3.1.1.61) [Clostridium difficile CD196] fid|19439349|locus|VBICloDif38397_0568| Chemotaxis response regulator protein-glutamate methyle…
CUFF.377_2393739_2394329_CD630	329	3e-91	fid|19442581|locus|VBICloDif38397_2177| CTP:molybdopterin cytidylyltransferase [Clostridium difficile 630] fid|19457939|locus|VBICloDif78408_2117| CTP:molybdopterin cytidylyltransferase [Clostridium difficile R20291] fid|29136979|locus|VBICloDif104613_1241| CTP:molybdopterin cytidylyltransferase [Clostridium difficile QCD-32g58]
